# Supplementary material for: Imaging phenotypes from MRI for the prediction of glioma immune subtypes from RNA sequencing: A multicenter study
Source: Mol Oncol. 2023 Feb 12;17(4):629–46. doi: 10.1002/1878-0261.13380 (PMC10061289; doi:10.1002/1878-0261.13380)
Supplement: Supplementary file 2 — Table S1. Patient Inclusion and Exclusion Criteria. [file MOL2-17-629-s003.xlsx]

## Sheet: Sheet1
Supplementary Table 1. Patient Inclusion and Exclusion Criteria
Dataset	Inclusion Criteria	Exclusion Criteria
SD Dataset	Obtain a dataset from the CGGA database which: a) carried histologically confirmed adult diffuse glioma; b) could provide paired RNA sequencing data and clinical profiles of the patients; c) showed similar patient demographics as the radiogenomic training and validation dataset; d) include as manu patients as possible	Exclude patients that: (a) without available follow-up data ; (b) without paired RNA sequencing data;
RG Dataset 1	Include patient that: a)was 18-80 years old; b)has histologically confirmed adult diffuse glioma; c) could provide paired pretreatment MR images (T1, T2, T1c, and FLAIR) and RNA sequencing result of the tumor tisue; d)was traced from first diagnosis to Dec 2021, follow-up data and patient prognosis can be accessed.	Exclude patients that: (a) without available follow-up data from first diagnosis to Dec 2021; (b) without preoperative T1w, T2w, FLAIR, or contrast-enhanced T1w; (c) Opt out the study.
RG Dataset 2	Include patient that: a)was 18-80 years old; b)has histologically confirmed adult diffuse glioma; c) could provide paired pretreatment MR images (T1, T2, T1c, and FLAIR) and RNA sequencing result of the tumor tisue; d)was traced from first diagnosis to Dec 2021, follow-up data and patient prognosis can be accessed.	Exclude patients that: (a) without available follow-up data from first diagnosis to Dec 2021; (b) without preoperative T1w, T2w, FLAIR, or contrast-enhanced T1w; (c) Opt out the study.
Note: The statistical power and sample size was calculated with the software G*Power 3.1, with 80% power and the α err probability of 0.05.
