# Supplementary material for: Imaging phenotypes from MRI for the prediction of glioma immune subtypes from RNA sequencing: A multicenter study
Source: Mol Oncol. 2023 Feb 12;17(4):629–46. doi: 10.1002/1878-0261.13380 (PMC10061289; doi:10.1002/1878-0261.13380)
Supplement: Supplementary file 3 — Table S2. Gene sets of transcriptomic signatures. [file MOL2-17-629-s002.xlsx]

## Sheet: Immune gene signature
Supplementary Table 2a. Curated gene signatures for the estimation of immune cell infiltration
Metagene	Cell type
ADAM28	Activated B cell
CD180	Activated B cell
CD79B	Activated B cell
BLK	Activated B cell
CD19	Activated B cell
MS4A1	Activated B cell
TNFRSF17	Activated B cell
IGHM	Activated B cell
GNG7	Activated B cell
MICAL3	Activated B cell
SPIB	Activated B cell
HLA-DOB	Activated B cell
IGKC	Activated B cell
PNOC	Activated B cell
FCRL2	Activated B cell
BACH2	Activated B cell
CR2	Activated B cell
TCL1A	Activated B cell
AKNA	Activated B cell
ARHGAP25	Activated B cell
CCL21	Activated B cell
CD27	Activated B cell
CD38	Activated B cell
CLEC17A	Activated B cell
CLEC9A	Activated B cell
CLECL1	Activated B cell
AIM2	Activated CD4 T cell
BIRC3	Activated CD4 T cell
BRIP1	Activated CD4 T cell
CCL20	Activated CD4 T cell
CCL4	Activated CD4 T cell
CCL5	Activated CD4 T cell
CCNB1	Activated CD4 T cell
CCR7	Activated CD4 T cell
DUSP2	Activated CD4 T cell
ESCO2	Activated CD4 T cell
ETS1	Activated CD4 T cell
EXO1	Activated CD4 T cell
EXOC6	Activated CD4 T cell
IARS	Activated CD4 T cell
ITK	Activated CD4 T cell
KIF11	Activated CD4 T cell
KNTC1	Activated CD4 T cell
NUF2	Activated CD4 T cell
PRC1	Activated CD4 T cell
PSAT1	Activated CD4 T cell
RGS1	Activated CD4 T cell
RTKN2	Activated CD4 T cell
SAMSN1	Activated CD4 T cell
SELL	Activated CD4 T cell
TRAT1	Activated CD4 T cell
ADRM1	Activated CD8 T cell
AHSA1	Activated CD8 T cell
C1GALT1C1	Activated CD8 T cell
CCT6B	Activated CD8 T cell
CD37	Activated CD8 T cell
CD3D	Activated CD8 T cell
CD3E	Activated CD8 T cell
CD3G	Activated CD8 T cell
CD69	Activated CD8 T cell
CD8A	Activated CD8 T cell
CETN3	Activated CD8 T cell
CSE1L	Activated CD8 T cell
GEMIN6	Activated CD8 T cell
GNLY	Activated CD8 T cell
GPT2	Activated CD8 T cell
GZMA	Activated CD8 T cell
GZMH	Activated CD8 T cell
GZMK	Activated CD8 T cell
IL2RB	Activated CD8 T cell
LCK	Activated CD8 T cell
MPZL1	Activated CD8 T cell
NKG7	Activated CD8 T cell
PIK3IP1	Activated CD8 T cell
PTRH2	Activated CD8 T cell
TIMM13	Activated CD8 T cell
ZAP70	Activated CD8 T cell
ABHD3	Central memory CD4 T cell
AHNAK	Central memory CD4 T cell
ANXA2P2	Central memory CD4 T cell
AQP3	Central memory CD4 T cell
ATHL1	Central memory CD4 T cell
BMI1	Central memory CD4 T cell
BZW2	Central memory CD4 T cell
CD63	Central memory CD4 T cell
COL4A1	Central memory CD4 T cell
CYLD	Central memory CD4 T cell
ELMO2	Central memory CD4 T cell
FYN	Central memory CD4 T cell
GLIPR1	Central memory CD4 T cell
GSS	Central memory CD4 T cell
IFITM2	Central memory CD4 T cell
ITGB1	Central memory CD4 T cell
ITGB2	Central memory CD4 T cell
KLF5	Central memory CD4 T cell
LSP1	Central memory CD4 T cell
NDUFB9	Central memory CD4 T cell
PKM2	Central memory CD4 T cell
SFXN3	Central memory CD4 T cell
SIRPG	Central memory CD4 T cell
SMAD4	Central memory CD4 T cell
STX4	Central memory CD4 T cell
TRADD	Central memory CD4 T cell
VIM	Central memory CD4 T cell
XRCC6	Central memory CD4 T cell
ACTN4	Central memory CD8 T cell
ADAM12	Central memory CD8 T cell
ADCY9	Central memory CD8 T cell
F13A1	Central memory CD8 T cell
FCER1G	Central memory CD8 T cell
FCGR3B	Central memory CD8 T cell
FGF7	Central memory CD8 T cell
FKBP4	Central memory CD8 T cell
GLUD1	Central memory CD8 T cell
GM2A	Central memory CD8 T cell
GUSB	Central memory CD8 T cell
IL1RN	Central memory CD8 T cell
NOL11	Central memory CD8 T cell
NTRK1	Central memory CD8 T cell
RARA	Central memory CD8 T cell
RNF128	Central memory CD8 T cell
SIGLEC1	Central memory CD8 T cell
TNFRSF11A	Central memory CD8 T cell
TOX4	Central memory CD8 T cell
UBA52	Central memory CD8 T cell
ULBP1	Central memory CD8 T cell
ATM	Effector memeory CD4 T cell
CASP3	Effector memeory CD4 T cell
CASQ1	Effector memeory CD4 T cell
CD300E	Effector memeory CD4 T cell
DARS	Effector memeory CD4 T cell
DOCK9	Effector memeory CD4 T cell
EXOSC9	Effector memeory CD4 T cell
EZH2	Effector memeory CD4 T cell
GDE1	Effector memeory CD4 T cell
IL34	Effector memeory CD4 T cell
NCOA4	Effector memeory CD4 T cell
NEFL	Effector memeory CD4 T cell
PDGFRL	Effector memeory CD4 T cell
PTGS1	Effector memeory CD4 T cell
REPS1	Effector memeory CD4 T cell
SCG2	Effector memeory CD4 T cell
SDPR	Effector memeory CD4 T cell
SIGLEC14	Effector memeory CD4 T cell
SIGLEC6	Effector memeory CD4 T cell
TAL1	Effector memeory CD4 T cell
TFEC	Effector memeory CD4 T cell
TIPIN	Effector memeory CD4 T cell
TPK1	Effector memeory CD4 T cell
UQCRB	Effector memeory CD4 T cell
USP9Y	Effector memeory CD4 T cell
WIPF1	Effector memeory CD4 T cell
ZCRB1	Effector memeory CD4 T cell
ACAP1	Effector memeory CD8 T cell
APOL3	Effector memeory CD8 T cell
ARHGAP10	Effector memeory CD8 T cell
ATP10D	Effector memeory CD8 T cell
C3AR1	Effector memeory CD8 T cell
CCR5	Effector memeory CD8 T cell
CD160	Effector memeory CD8 T cell
CD55	Effector memeory CD8 T cell
CFLAR	Effector memeory CD8 T cell
CMKLR1	Effector memeory CD8 T cell
DAPP1	Effector memeory CD8 T cell
FCRL6	Effector memeory CD8 T cell
FLT3LG	Effector memeory CD8 T cell
GZMM	Effector memeory CD8 T cell
HAPLN3	Effector memeory CD8 T cell
HLA-DMB	Effector memeory CD8 T cell
HLA-DPA1	Effector memeory CD8 T cell
HLA-DPB1	Effector memeory CD8 T cell
IFI16	Effector memeory CD8 T cell
LIME1	Effector memeory CD8 T cell
LTK	Effector memeory CD8 T cell
NFKBIA	Effector memeory CD8 T cell
SETD7	Effector memeory CD8 T cell
SIK1	Effector memeory CD8 T cell
TRIB2	Effector memeory CD8 T cell
ACP5	Gamma delta T cell
AQP9	Gamma delta T cell
BTN3A2	Gamma delta T cell
C1orf54	Gamma delta T cell
CARD8	Gamma delta T cell
CCL18	Gamma delta T cell
CD209	Gamma delta T cell
CD33	Gamma delta T cell
CD36	Gamma delta T cell
CDK5	Gamma delta T cell
IL10RB	Gamma delta T cell
KLRF1	Gamma delta T cell
LGALS1	Gamma delta T cell
MAPK7	Gamma delta T cell
KLHL7	Gamma delta T cell
KRT80	Gamma delta T cell
LAMC1	Gamma delta T cell
LCORL	Gamma delta T cell
LMNB1	Gamma delta T cell
MEIS3P1	Gamma delta T cell
MPL	Gamma delta T cell
FABP1	Gamma delta T cell
FABP5	Gamma delta T cell
FADD	Gamma delta T cell
MFAP3L	Gamma delta T cell
MINPP1	Gamma delta T cell
RPS24	Gamma delta T cell
RPS7	Gamma delta T cell
RPS9	Gamma delta T cell
DBNL	Gamma delta T cell
CCL13	Gamma delta T cell
CD22	Immature B cell
CYBB	Immature B cell
FAM129C	Immature B cell
FCRL1	Immature B cell
FCRL3	Immature B cell
FCRL5	Immature B cell
FCRLA	Immature B cell
HDAC9	Immature B cell
HLA-DQA1	Immature B cell
HVCN1	Immature B cell
KIAA0226	Immature B cell
NCF1	Immature B cell
NCF1B	Immature B cell
P2RY10	Immature B cell
SP100	Immature B cell
TXNIP	Immature B cell
STAP1	Immature B cell
TAGAP	Immature B cell
ZCCHC2	Immature B cell
AICDA	Memory B cell
CCNA2	Memory B cell
CDKN3	Memory B cell
CLCN5	Memory B cell
ENPP1	Memory B cell
FCER1A	Memory B cell
FCRL4	Memory B cell
MYC	Memory B cell
RUNX2	Memory B cell
SORL1	Memory B cell
SOX5	Memory B cell
STAT5A	Memory B cell
STAT5B	Memory B cell
TLR9	Memory B cell
CCL3L1	Regulatory T cell
CD72	Regulatory T cell
CLEC5A	Regulatory T cell
FOXP3	Regulatory T cell
ITGA4	Regulatory T cell
L1CAM	Regulatory T cell
LIPA	Regulatory T cell
LRP1	Regulatory T cell
LRRC42	Regulatory T cell
MARCO	Regulatory T cell
MMP12	Regulatory T cell
MNDA	Regulatory T cell
MRC1	Regulatory T cell
MS4A6A	Regulatory T cell
PELO	Regulatory T cell
PLEK	Regulatory T cell
PRSS23	Regulatory T cell
PTGIR	Regulatory T cell
ST8SIA4	Regulatory T cell
STAB1	Regulatory T cell
B3GAT1	T follicular helper cell
CDK5R1	T follicular helper cell
PDCD1	T follicular helper cell
BCL6	T follicular helper cell
CD200	T follicular helper cell
CD83	T follicular helper cell
CD84	T follicular helper cell
FGF2	T follicular helper cell
GPR18	T follicular helper cell
CEBPA	T follicular helper cell
CECR1	T follicular helper cell
CLEC10A	T follicular helper cell
CLEC4A	T follicular helper cell
CSF1R	T follicular helper cell
CTSS	T follicular helper cell
DMN	T follicular helper cell
DPP4	T follicular helper cell
LRRC32	T follicular helper cell
MC5R	T follicular helper cell
MICA	T follicular helper cell
NCAM1	T follicular helper cell
NCR2	T follicular helper cell
NRP1	T follicular helper cell
PDCD1LG2	T follicular helper cell
PDCD6	T follicular helper cell
PRDX1	T follicular helper cell
RAE1	T follicular helper cell
RAET1E	T follicular helper cell
SIGLEC7	T follicular helper cell
SIGLEC9	T follicular helper cell
TYRO3	T follicular helper cell
CHST12	T follicular helper cell
CLIC3	T follicular helper cell
IVNS1ABP	T follicular helper cell
KIR2DL2	T follicular helper cell
LGMN	T follicular helper cell
CD70	Type 1 T helper cell
TBX21	Type 1 T helper cell
ADAM8	Type 1 T helper cell
AHCYL2	Type 1 T helper cell
ALCAM	Type 1 T helper cell
B3GALNT1	Type 1 T helper cell
BBS12	Type 1 T helper cell
BST1	Type 1 T helper cell
CD151	Type 1 T helper cell
CD47	Type 1 T helper cell
CD48	Type 1 T helper cell
CD52	Type 1 T helper cell
CD53	Type 1 T helper cell
CD59	Type 1 T helper cell
CD6	Type 1 T helper cell
CD68	Type 1 T helper cell
CD7	Type 1 T helper cell
CD96	Type 1 T helper cell
CFHR3	Type 1 T helper cell
CHRM3	Type 1 T helper cell
CLEC7A	Type 1 T helper cell
COL23A1	Type 1 T helper cell
COL4A4	Type 1 T helper cell
COL5A3	Type 1 T helper cell
DAB1	Type 1 T helper cell
DLEU7	Type 1 T helper cell
DOC2B	Type 1 T helper cell
EMP1	Type 1 T helper cell
F12	Type 1 T helper cell
FURIN	Type 1 T helper cell
GAB3	Type 1 T helper cell
GATM	Type 1 T helper cell
GFPT2	Type 1 T helper cell
GPR25	Type 1 T helper cell
GREM2	Type 1 T helper cell
HAVCR1	Type 1 T helper cell
HSD11B1	Type 1 T helper cell
HUNK	Type 1 T helper cell
IGF2	Type 1 T helper cell
RCSD1	Type 1 T helper cell
RYR1	Type 1 T helper cell
SAV1	Type 1 T helper cell
SELE	Type 1 T helper cell
SELP	Type 1 T helper cell
SH3KBP1	Type 1 T helper cell
SIT1	Type 1 T helper cell
SLC35B3	Type 1 T helper cell
SIGLEC10	Type 1 T helper cell
SKAP1	Type 1 T helper cell
THUMPD2	Type 1 T helper cell
TIGIT	Type 1 T helper cell
ZEB2	Type 1 T helper cell
ENC1	Type 1 T helper cell
FAM134B	Type 1 T helper cell
FBXO30	Type 1 T helper cell
FCGR2C	Type 1 T helper cell
STAC	Type 1 T helper cell
LTC4S	Type 1 T helper cell
MAN1B1	Type 1 T helper cell
MDH1	Type 1 T helper cell
MMD	Type 1 T helper cell
RGS16	Type 1 T helper cell
IL12A	Type 1 T helper cell
P2RX5	Type 1 T helper cell
CD97	Type 1 T helper cell
ITGB4	Type 1 T helper cell
ICAM3	Type 1 T helper cell
METRNL	Type 1 T helper cell
TNFRSF1A	Type 1 T helper cell
IRF1	Type 1 T helper cell
HTR2B	Type 1 T helper cell
CALD1	Type 1 T helper cell
MOCOS	Type 1 T helper cell
TRAF3IP2	Type 1 T helper cell
TLR8	Type 1 T helper cell
TRAF1	Type 1 T helper cell
DUSP14	Type 1 T helper cell
IL17A	Type 17 T helper cell
IL17RA	Type 17 T helper cell
C2CD4A	Type 17 T helper cell
C2CD4B	Type 17 T helper cell
CA2	Type 17 T helper cell
CCDC65	Type 17 T helper cell
CEACAM3	Type 17 T helper cell
IL17C	Type 17 T helper cell
IL17F	Type 17 T helper cell
IL17RC	Type 17 T helper cell
IL17RE	Type 17 T helper cell
IL23A	Type 17 T helper cell
ILDR1	Type 17 T helper cell
LONRF3	Type 17 T helper cell
SH2D6	Type 17 T helper cell
TNIP2	Type 17 T helper cell
ABCA1	Type 17 T helper cell
ABCB1	Type 17 T helper cell
ADAMTS12	Type 17 T helper cell
ANK1	Type 17 T helper cell
ANKRD22	Type 17 T helper cell
B3GALT2	Type 17 T helper cell
CAMTA1	Type 17 T helper cell
CCR9	Type 17 T helper cell
CD40	Type 17 T helper cell
GPR44	Type 17 T helper cell
IFT80	Type 17 T helper cell
ASB2	Type 2 T helper cell
CSRP2	Type 2 T helper cell
DAPK1	Type 2 T helper cell
DLC1	Type 2 T helper cell
DNAJC12	Type 2 T helper cell
DUSP6	Type 2 T helper cell
GNAI1	Type 2 T helper cell
LAMP3	Type 2 T helper cell
NRP2	Type 2 T helper cell
OSBPL1A	Type 2 T helper cell
PDE4B	Type 2 T helper cell
PHLDA1	Type 2 T helper cell
PLA2G4A	Type 2 T helper cell
RAB27B	Type 2 T helper cell
RBMS3	Type 2 T helper cell
RNF125	Type 2 T helper cell
TMPRSS3	Type 2 T helper cell
GATA3	Type 2 T helper cell
BIRC5	Type 2 T helper cell
CDC25C	Type 2 T helper cell
CDC7	Type 2 T helper cell
CENPF	Type 2 T helper cell
CXCR6	Type 2 T helper cell
DHFR	Type 2 T helper cell
EVI5	Type 2 T helper cell
GSTA4	Type 2 T helper cell
HELLS	Type 2 T helper cell
IL26	Type 2 T helper cell
LAIR2	Type 2 T helper cell
ABCD1	Activated dendritic cell
C1QC	Activated dendritic cell
CAPG	Activated dendritic cell
CCL3L3	Activated dendritic cell
CD207	Activated dendritic cell
CD302	Activated dendritic cell
ATP5B	Activated dendritic cell
ATP5L	Activated dendritic cell
ATP6V1A	Activated dendritic cell
BCL2L1	Activated dendritic cell
C1QB	Activated dendritic cell
SNURF	Activated dendritic cell
SPCS3	Activated dendritic cell
CCNA1	Activated dendritic cell
CEACAM8	Activated dendritic cell
NOS2	Activated dendritic cell
SRA1	Activated dendritic cell
TNFRSF6B	Activated dendritic cell
TREM1	Activated dendritic cell
TREML1	Activated dendritic cell
RHOA	Activated dendritic cell
SLC25A37	Activated dendritic cell
TNFSF14	Activated dendritic cell
TREML4	Activated dendritic cell
VNN2	Activated dendritic cell
XPO6	Activated dendritic cell
CLEC4C	Activated dendritic cell
TNFAIP2	Activated dendritic cell
UBD	Activated dendritic cell
ACTR3	Activated dendritic cell
RAB1A	Activated dendritic cell
SLA	Activated dendritic cell
HLA-DQA2	Activated dendritic cell
SIGLEC5	Activated dendritic cell
SLAMF9	Activated dendritic cell
ABAT	CD56bright natural killer cell
C11orf75	CD56bright natural killer cell
C5orf15	CD56bright natural killer cell
CDHR1	CD56bright natural killer cell
DCAF12	CD56bright natural killer cell
DYNLL1	CD56bright natural killer cell
GPR137B	CD56bright natural killer cell
HCP5	CD56bright natural killer cell
HDGFRP2	CD56bright natural killer cell
KRT86	CD56bright natural killer cell
MLST8	CD56bright natural killer cell
ELMOD3	CD56bright natural killer cell
ENTPD5	CD56bright natural killer cell
FAM119A	CD56bright natural killer cell
FAM179A	CD56bright natural killer cell
CLIC2	CD56bright natural killer cell
COX7A2L	CD56bright natural killer cell
CREB3L4	CD56bright natural killer cell
CSF1	CD56bright natural killer cell
CSNK2A2	CD56bright natural killer cell
CSTA	CD56bright natural killer cell
CSTB	CD56bright natural killer cell
CTPS	CD56bright natural killer cell
CTSD	CD56bright natural killer cell
FST	CD56bright natural killer cell
GATA2	CD56bright natural killer cell
GMPR	CD56bright natural killer cell
HDC	CD56bright natural killer cell
HEY1	CD56bright natural killer cell
HOXA1	CD56bright natural killer cell
HS2ST1	CD56bright natural killer cell
HS3ST1	CD56bright natural killer cell
BCL11B	CD56bright natural killer cell
CDH3	CD56bright natural killer cell
MYL6B	CD56bright natural killer cell
NAA16	CD56bright natural killer cell
ClQA	CD56bright natural killer cell
ClQB	CD56bright natural killer cell
CYP27B1	CD56bright natural killer cell
EIF3M	CD56bright natural killer cell
CYP27A1	CD56dim natural killer cell
DDX55	CD56dim natural killer cell
DYRK2	CD56dim natural killer cell
RPL37A	CD56dim natural killer cell
NOTCH3	CD56dim natural killer cell
AKR7A3	CD56dim natural killer cell
GPRC5C	CD56dim natural killer cell
GRIN1	CD56dim natural killer cell
HLA-E	CD56dim natural killer cell
PORCN	CD56dim natural killer cell
PSMC4	CD56dim natural killer cell
UPP1	CD56dim natural killer cell
IL21R	CD56dim natural killer cell
KIR2DS1	CD56dim natural killer cell
KIR2DS2	CD56dim natural killer cell
KIR2DS5	CD56dim natural killer cell
GIPR	Eosinophil
KRT18P50	Eosinophil
LRMP	Eosinophil
FOSB	Eosinophil
RRP12	Eosinophil
GPR183	Eosinophil
NR4A3	Eosinophil
ST3GAL6	Eosinophil
DEPDC5	Eosinophil
PDE6C	Eosinophil
PKD2L2	Eosinophil
GPR65	Eosinophil
IL5RA	Eosinophil
P2RY14	Eosinophil
DACH1	Eosinophil
DAPK2	Eosinophil
EMR3	Eosinophil
ACADM	Immature dendritic cell
AHCYL1	Immature dendritic cell
ALDH1A2	Immature dendritic cell
ALDH3A2	Immature dendritic cell
ALDH9A1	Immature dendritic cell
ALOX15	Immature dendritic cell
AMT	Immature dendritic cell
ARL1	Immature dendritic cell
ATIC	Immature dendritic cell
ATP5A1	Immature dendritic cell
CAPZA1	Immature dendritic cell
LILRA5	Immature dendritic cell
RDX	Immature dendritic cell
RRAGD	Immature dendritic cell
TACSTD2	Immature dendritic cell
INPP5F	Immature dendritic cell
RAB38	Immature dendritic cell
PLAU	Immature dendritic cell
CSF3R	Immature dendritic cell
SLC18A2	Immature dendritic cell
AMPD2	Immature dendritic cell
CLTB	Immature dendritic cell
C1orf162	Immature dendritic cell
AIF1	Macrophage
CCL1	Macrophage
CCL14	Macrophage
CCL23	Macrophage
CCL26	Macrophage
CD300LB	Macrophage
CNR1	Macrophage
CNR2	Macrophage
EIF1	Macrophage
EIF4A1	Macrophage
FPR1	Macrophage
FPR2	Macrophage
FRAT2	Macrophage
GPR27	Macrophage
GPR77	Macrophage
RNASE2	Macrophage
MS4A2	Macrophage
BASP1	Macrophage
IGSF6	Macrophage
HK3	Macrophage
VNN1	Macrophage
FES	Macrophage
NPL	Macrophage
FZD2	Macrophage
FAM198B	Macrophage
HNMT	Macrophage
SLC15A3	Macrophage
CD4	Macrophage
TXNDC3	Macrophage
FRMD4A	Macrophage
CRYBB1	Macrophage
HRH1	Macrophage
WNT5B	Macrophage
ADAMTS3	Mast cell
CPA3	Mast cell
CMA1	Mast cell
CTSG	Mast cell
ARHGAP15	Mast cell
CPM	Mast cell
FCN1	Mast cell
FTL	Mast cell
HSPA6	Mast cell
ITGA9	Mast cell
RNASE3	Mast cell
S100A4	Mast cell
SIGLEC8	Mast cell
SLC6A4	Mast cell
PTGS2	Mast cell
EGR3	Mast cell
PILRA	Mast cell
CCR2	MDSC
CD14	MDSC
CD2	MDSC
CD86	MDSC
CXCR4	MDSC
FCGR2A	MDSC
FCGR2B	MDSC
FCGR3A	MDSC
FERMT3	MDSC
GPSM3	MDSC
IL18BP	MDSC
IL4R	MDSC
ITGAL	MDSC
ITGAM	MDSC
PARVG	MDSC
PSAP	MDSC
PTGER2	MDSC
PTGES2	MDSC
S100A8	MDSC
S100A9	MDSC
ASGR2	Monocyte
CFP	Monocyte
ASGR1	Monocyte
CD1D	Monocyte
UPK3A	Monocyte
ACTG1	Monocyte
ANXA5	Monocyte
ATP6V1B2	Monocyte
CFL1	Monocyte
DAZAP2	Monocyte
CTBS	Monocyte
EMR4P	Monocyte
HIVEP2	Monocyte
MARCKSL1	Monocyte
MBP	Monocyte
MMP15	Monocyte
PNPLA6	Monocyte
TMBIM6	Monocyte
PQBP1	Monocyte
TEX264	Monocyte
IKZF1	Monocyte
AKT3	Natural killer cell
AXL	Natural killer cell
BST2	Natural killer cell
CDH2	Natural killer cell
CRTAM	Natural killer cell
CSF2RA	Natural killer cell
CTSZ	Natural killer cell
CXCL1	Natural killer cell
CYTH1	Natural killer cell
DAXX	Natural killer cell
DGKH	Natural killer cell
DLL4	Natural killer cell
DPYD	Natural killer cell
ERBB3	Natural killer cell
F11R	Natural killer cell
FAM27A	Natural killer cell
FAM49A	Natural killer cell
FASLG	Natural killer cell
FCGR1A	Natural killer cell
FN1	Natural killer cell
FSTL1	Natural killer cell
FUCA1	Natural killer cell
GBP3	Natural killer cell
GLS2	Natural killer cell
GRB2	Natural killer cell
LST1	Natural killer cell
BCL2	Natural killer cell
CDC5L	Natural killer cell
FGF18	Natural killer cell
FUT5	Natural killer cell
FZR1	Natural killer cell
GAGE2	Natural killer cell
IGFBP5	Natural killer cell
KANK2	Natural killer cell
LDB3	Natural killer cell
BTN2A2	Natural killer T cell
CD101	Natural killer T cell
CD109	Natural killer T cell
CNPY3	Natural killer T cell
CNPY4	Natural killer T cell
CREB1	Natural killer T cell
CRTC2	Natural killer T cell
CRTC3	Natural killer T cell
CSF2	Natural killer T cell
KLRC1	Natural killer T cell
FUT4	Natural killer T cell
ICAM2	Natural killer T cell
IL32	Natural killer T cell
LAMP2	Natural killer T cell
LILRB5	Natural killer T cell
KLRG1	Natural killer T cell
HSPA4	Natural killer T cell
HSPB6	Natural killer T cell
ISM2	Natural killer T cell
ITIH2	Natural killer T cell
KDM4C	Natural killer T cell
KIR2DS4	Natural killer T cell
KIRREL3	Natural killer T cell
SDCBP	Natural killer T cell
NFATC2IP	Natural killer T cell
MICB	Natural killer T cell
KIR2DL1	Natural killer T cell
KIR2DL3	Natural killer T cell
KIR3DL1	Natural killer T cell
KIR3DL2	Natural killer T cell
NCR1	Natural killer T cell
FOSL1	Natural killer T cell
TSLP	Natural killer T cell
SLC7A7	Natural killer T cell
SPP1	Natural killer T cell
TREM2	Natural killer T cell
UBASH3A	Natural killer T cell
YBX2	Natural killer T cell
CCDC88A	Natural killer T cell
CLEC1A	Natural killer T cell
THBD	Natural killer T cell
PDPN	Natural killer T cell
VCAM1	Natural killer T cell
EMR1	Natural killer T cell
CREB5	Neutrophil
CDA	Neutrophil
CHST15	Neutrophil
S100A12	Neutrophil
APOBEC3A	Neutrophil
CASP5	Neutrophil
MMP25	Neutrophil
HAL	Neutrophil
C1orf183	Neutrophil
FFAR2	Neutrophil
MAK	Neutrophil
CXCR1	Neutrophil
STEAP4	Neutrophil
MGAM	Neutrophil
BTNL8	Neutrophil
CXCR2	Neutrophil
TNFRSF10C	Neutrophil
VNN3	Neutrophil
CBX6	Plasmacytoid dendritic cell
DAB2	Plasmacytoid dendritic cell
DDX17	Plasmacytoid dendritic cell
HIGD1A	Plasmacytoid dendritic cell
IDH3A	Plasmacytoid dendritic cell
IL3RA	Plasmacytoid dendritic cell
MAGED1	Plasmacytoid dendritic cell
NUCB2	Plasmacytoid dendritic cell
OFD1	Plasmacytoid dendritic cell
OGT	Plasmacytoid dendritic cell
PDIA4	Plasmacytoid dendritic cell
SERTAD2	Plasmacytoid dendritic cell
SIRPA	Plasmacytoid dendritic cell
TMED2	Plasmacytoid dendritic cell
ENG	Plasmacytoid dendritic cell
FCAR	Plasmacytoid dendritic cell
IGF1	Plasmacytoid dendritic cell
ITGA2B	Plasmacytoid dendritic cell
GABARAP	Plasmacytoid dendritic cell
GPX1	Plasmacytoid dendritic cell
KRT23	Plasmacytoid dendritic cell
PROK2	Plasmacytoid dendritic cell
RALB	Plasmacytoid dendritic cell
RETNLB	Plasmacytoid dendritic cell
RNF141	Plasmacytoid dendritic cell
SEC14L1	Plasmacytoid dendritic cell
SEPX1	Plasmacytoid dendritic cell
EMP3	Plasmacytoid dendritic cell
CD300LF	Plasmacytoid dendritic cell
ABTB1	Plasmacytoid dendritic cell
KLHL21	Plasmacytoid dendritic cell
PHRF1	Plasmacytoid dendritic cell
MERTK	Microglia
CX3CR1	Microglia
ITGAX	Microglia
Tmem119	Microglia
Cx3cr1	Microglia
P2ry12	Microglia
P2ry13	Microglia
Gpr34	Microglia
Olfml3	Microglia
Selplg	Microglia
Sparc	Microglia
Fcrls	Microglia
Siglech	Microglia
Slc2a5	Microglia
Mcm5	Microglia
Dab2	Microglia
Mafb	Microglia
Pmepa1	Microglia
Cd14	Microglia
Lpl	Microglia
Cst7	Microglia

## Sheet: Genesets for immune escape
Supplementary Table 2b. Genesets for GSEA score calculation
Gene Symbol	Pathway
ABCB9	Antigen Presenting
ACE	Antigen Presenting
ACTR10	Antigen Presenting
ACTR1A	Antigen Presenting
ACTR1B	Antigen Presenting
AP1B1	Antigen Presenting
AP1G1	Antigen Presenting
AP1M1	Antigen Presenting
AP1M2	Antigen Presenting
AP1S1	Antigen Presenting
AP1S2	Antigen Presenting
AP1S3	Antigen Presenting
AP2A1	Antigen Presenting
AP2A2	Antigen Presenting
AP2B1	Antigen Presenting
AP2M1	Antigen Presenting
AP2S1	Antigen Presenting
AP3B1	Antigen Presenting
AP3D1	Antigen Presenting
ARF1	Antigen Presenting
ATG5	Antigen Presenting
AZGP1	Antigen Presenting
B2M	Antigen Presenting
BCAP31	Antigen Presenting
CALR	Antigen Presenting
CANX	Antigen Presenting
CAPZA1	Antigen Presenting
CAPZA2	Antigen Presenting
CAPZA3	Antigen Presenting
CAPZB	Antigen Presenting
CCL19	Antigen Presenting
CCL21	Antigen Presenting
CCR7	Antigen Presenting
CD1A	Antigen Presenting
CD1B	Antigen Presenting
CD1C	Antigen Presenting
CD1D	Antigen Presenting
CD1E	Antigen Presenting
CD207	Antigen Presenting
CD209	Antigen Presenting
CD36	Antigen Presenting
CD68	Antigen Presenting
CD74	Antigen Presenting
CD8A	Antigen Presenting
CENPE	Antigen Presenting
CHUK	Antigen Presenting
CLEC4A	Antigen Presenting
CLEC4M	Antigen Presenting
CLTA	Antigen Presenting
CLTC	Antigen Presenting
CTSD	Antigen Presenting
CTSE	Antigen Presenting
CTSF	Antigen Presenting
CTSH	Antigen Presenting
CTSL	Antigen Presenting
CTSS	Antigen Presenting
CTSV	Antigen Presenting
CYBA	Antigen Presenting
CYBB	Antigen Presenting
DCTN1	Antigen Presenting
DCTN2	Antigen Presenting
DCTN3	Antigen Presenting
DCTN4	Antigen Presenting
DCTN5	Antigen Presenting
DCTN6	Antigen Presenting
DNM2	Antigen Presenting
DYNC1H1	Antigen Presenting
DYNC1I1	Antigen Presenting
DYNC1I2	Antigen Presenting
DYNC1LI1	Antigen Presenting
DYNC1LI2	Antigen Presenting
DYNLL1	Antigen Presenting
DYNLL2	Antigen Presenting
ERAP1	Antigen Presenting
ERAP2	Antigen Presenting
EXT1	Antigen Presenting
FCER1G	Antigen Presenting
FCGR1A	Antigen Presenting
FCGR1B	Antigen Presenting
FCGR2B	Antigen Presenting
FGL2	Antigen Presenting
GBA	Antigen Presenting
HFE	Antigen Presenting
HLA-A	Antigen Presenting
HLA-B	Antigen Presenting
HLA-C	Antigen Presenting
HLA-DMA	Antigen Presenting
HLA-DMB	Antigen Presenting
HLA-DOA	Antigen Presenting
HLA-DOB	Antigen Presenting
HLA-DPA1	Antigen Presenting
HLA-DPB1	Antigen Presenting
HLA-DQA1	Antigen Presenting
HLA-DQA2	Antigen Presenting
HLA-DQB1	Antigen Presenting
HLA-DQB2	Antigen Presenting
HLA-DRA	Antigen Presenting
HLA-DRB1	Antigen Presenting
HLA-DRB3	Antigen Presenting
HLA-DRB4	Antigen Presenting
HLA-DRB5	Antigen Presenting
HLA-E	Antigen Presenting
HLA-F	Antigen Presenting
HLA-G	Antigen Presenting
HLA-H	Antigen Presenting
ICAM1	Antigen Presenting
IDE	Antigen Presenting
IFI30	Antigen Presenting
IKBKB	Antigen Presenting
IKBKG	Antigen Presenting
ITGAV	Antigen Presenting
ITGB5	Antigen Presenting
KIF11	Antigen Presenting
KIF15	Antigen Presenting
KIF18A	Antigen Presenting
KIF22	Antigen Presenting
KIF23	Antigen Presenting
KIF26A	Antigen Presenting
KIF2A	Antigen Presenting
KIF2B	Antigen Presenting
KIF2C	Antigen Presenting
KIF3A	Antigen Presenting
KIF3B	Antigen Presenting
KIF3C	Antigen Presenting
KIF4A	Antigen Presenting
KIF4B	Antigen Presenting
KIF5A	Antigen Presenting
KIFAP3	Antigen Presenting
KLC1	Antigen Presenting
KLC2	Antigen Presenting
LAG3	Antigen Presenting
LGMN	Antigen Presenting
LILRB2	Antigen Presenting
LNPEP	Antigen Presenting
MARCHF1	Antigen Presenting
MARCHF8	Antigen Presenting
MFSD6	Antigen Presenting
MR1	Antigen Presenting
NCF1	Antigen Presenting
NCF2	Antigen Presenting
NCF4	Antigen Presenting
NOD1	Antigen Presenting
NOD2	Antigen Presenting
OSBPL1A	Antigen Presenting
PDIA3	Antigen Presenting
PIKFYVE	Antigen Presenting
PSMA1	Antigen Presenting
PSMA2	Antigen Presenting
PSMA3	Antigen Presenting
PSMA4	Antigen Presenting
PSMA5	Antigen Presenting
PSMA6	Antigen Presenting
PSMA7	Antigen Presenting
PSMA8	Antigen Presenting
PSMB1	Antigen Presenting
PSMB10	Antigen Presenting
PSMB11	Antigen Presenting
PSMB2	Antigen Presenting
PSMB3	Antigen Presenting
PSMB4	Antigen Presenting
PSMB5	Antigen Presenting
PSMB6	Antigen Presenting
PSMB7	Antigen Presenting
PSMB8	Antigen Presenting
PSMB9	Antigen Presenting
PSMC1	Antigen Presenting
PSMC2	Antigen Presenting
PSMC3	Antigen Presenting
PSMC4	Antigen Presenting
PSMC5	Antigen Presenting
PSMC6	Antigen Presenting
PSMD1	Antigen Presenting
PSMD10	Antigen Presenting
PSMD11	Antigen Presenting
PSMD12	Antigen Presenting
PSMD13	Antigen Presenting
PSMD14	Antigen Presenting
PSMD2	Antigen Presenting
PSMD3	Antigen Presenting
PSMD4	Antigen Presenting
PSMD5	Antigen Presenting
PSMD6	Antigen Presenting
PSMD7	Antigen Presenting
PSMD8	Antigen Presenting
PSMD9	Antigen Presenting
PSME1	Antigen Presenting
PSME2	Antigen Presenting
PSME3	Antigen Presenting
PSME4	Antigen Presenting
PSMF1	Antigen Presenting
PYCARD	Antigen Presenting
RAB10	Antigen Presenting
RAB27A	Antigen Presenting
RAB32	Antigen Presenting
RAB33A	Antigen Presenting
RAB34	Antigen Presenting
RAB35	Antigen Presenting
RAB3B	Antigen Presenting
RAB3C	Antigen Presenting
RAB4A	Antigen Presenting
RAB5B	Antigen Presenting
RAB6A	Antigen Presenting
RAB7A	Antigen Presenting
RAB8B	Antigen Presenting
RACGAP1	Antigen Presenting
RELB	Antigen Presenting
RFTN1	Antigen Presenting
RILP	Antigen Presenting
SAR1B	Antigen Presenting
SEC13	Antigen Presenting
SEC22B	Antigen Presenting
SEC23A	Antigen Presenting
SEC24A	Antigen Presenting
SEC24B	Antigen Presenting
SEC24C	Antigen Presenting
SEC24D	Antigen Presenting
SEC31A	Antigen Presenting
SH3GL2	Antigen Presenting
SLC11A1	Antigen Presenting
SNAP23	Antigen Presenting
SPTBN2	Antigen Presenting
TAP1	Antigen Presenting
TAP2	Antigen Presenting
TAPBP	Antigen Presenting
TAPBPL	Antigen Presenting
THBS1	Antigen Presenting
TRAF6	Antigen Presenting
TREM2	Antigen Presenting
TREX1	Antigen Presenting
VAMP3	Antigen Presenting
VAMP8	Antigen Presenting
WAS	Antigen Presenting
WDFY4	Antigen Presenting
YTHDF1	Antigen Presenting
APOH	Angiogenesis
APP	Angiogenesis
CCND2	Angiogenesis
COL3A1	Angiogenesis
COL5A2	Angiogenesis
CXCL6	Angiogenesis
FGFR1	Angiogenesis
FSTL1	Angiogenesis
ITGAV	Angiogenesis
JAG1	Angiogenesis
JAG2	Angiogenesis
KCNJ8	Angiogenesis
LPL	Angiogenesis
LRPAP1	Angiogenesis
LUM	Angiogenesis
MSX1	Angiogenesis
NRP1	Angiogenesis
OLR1	Angiogenesis
PDGFA	Angiogenesis
PF4	Angiogenesis
PGLYRP1	Angiogenesis
POSTN	Angiogenesis
PRG2	Angiogenesis
PTK2	Angiogenesis
S100A4	Angiogenesis
SERPINA5	Angiogenesis
SLCO2A1	Angiogenesis
SPP1	Angiogenesis
STC1	Angiogenesis
THBD	Angiogenesis
TIMP1	Angiogenesis
TNFRSF21	Angiogenesis
VAV2	Angiogenesis
VCAN	Angiogenesis
VEGFA	Angiogenesis
VTN	Angiogenesis
A2M	ECM
ACAN	ECM
ACTN1	ECM
ADAM10	ECM
ADAM12	ECM
ADAM15	ECM
ADAM17	ECM
ADAM19	ECM
ADAM8	ECM
ADAM9	ECM
ADAMTS1	ECM
ADAMTS14	ECM
ADAMTS16	ECM
ADAMTS18	ECM
ADAMTS2	ECM
ADAMTS3	ECM
ADAMTS4	ECM
ADAMTS5	ECM
ADAMTS8	ECM
ADAMTS9	ECM
AGRN	ECM
APP	ECM
ASPN	ECM
BCAN	ECM
BGN	ECM
BMP1	ECM
BMP10	ECM
BMP2	ECM
BMP4	ECM
BMP7	ECM
BSG	ECM
CAPN1	ECM
CAPN10	ECM
CAPN11	ECM
CAPN12	ECM
CAPN13	ECM
CAPN14	ECM
CAPN15	ECM
CAPN2	ECM
CAPN3	ECM
CAPN5	ECM
CAPN6	ECM
CAPN7	ECM
CAPN8	ECM
CAPN9	ECM
CAPNS1	ECM
CAPNS2	ECM
CASK	ECM
CASP3	ECM
CAST	ECM
CD151	ECM
CD44	ECM
CD47	ECM
CDH1	ECM
CEACAM1	ECM
CEACAM6	ECM
CEACAM8	ECM
CMA1	ECM
COL10A1	ECM
COL11A1	ECM
COL11A2	ECM
COL12A1	ECM
COL13A1	ECM
COL14A1	ECM
COL15A1	ECM
COL16A1	ECM
COL17A1	ECM
COL18A1	ECM
COL19A1	ECM
COL1A1	ECM
COL1A2	ECM
COL20A1	ECM
COL21A1	ECM
COL22A1	ECM
COL23A1	ECM
COL24A1	ECM
COL25A1	ECM
COL26A1	ECM
COL27A1	ECM
COL28A1	ECM
COL2A1	ECM
COL3A1	ECM
COL4A1	ECM
COL4A2	ECM
COL4A3	ECM
COL4A4	ECM
COL4A5	ECM
COL4A6	ECM
COL5A1	ECM
COL5A2	ECM
COL5A3	ECM
COL6A1	ECM
COL6A2	ECM
COL6A3	ECM
COL6A5	ECM
COL6A6	ECM
COL7A1	ECM
COL8A1	ECM
COL8A2	ECM
COL9A1	ECM
COL9A2	ECM
COL9A3	ECM
COLGALT1	ECM
COLGALT2	ECM
COMP	ECM
CRTAP	ECM
CTRB1	ECM
CTRB2	ECM
CTSB	ECM
CTSD	ECM
CTSG	ECM
CTSK	ECM
CTSL	ECM
CTSS	ECM
CTSV	ECM
DAG1	ECM
DCN	ECM
DDR1	ECM
DDR2	ECM
DMD	ECM
DMP1	ECM
DSPP	ECM
DST	ECM
EFEMP1	ECM
EFEMP2	ECM
ELANE	ECM
ELN	ECM
EMILIN1	ECM
EMILIN2	ECM
EMILIN3	ECM
F11R	ECM
FBLN1	ECM
FBLN2	ECM
FBLN5	ECM
FBN1	ECM
FBN2	ECM
FBN3	ECM
FGA	ECM
FGB	ECM
FGF2	ECM
FGG	ECM
FMOD	ECM
FN1	ECM
FURIN	ECM
GDF5	ECM
HAPLN1	ECM
HSPG2	ECM
HTRA1	ECM
IBSP	ECM
ICAM1	ECM
ICAM2	ECM
ICAM3	ECM
ICAM4	ECM
ICAM5	ECM
ITGA1	ECM
ITGA10	ECM
ITGA11	ECM
ITGA2	ECM
ITGA2B	ECM
ITGA3	ECM
ITGA4	ECM
ITGA5	ECM
ITGA6	ECM
ITGA7	ECM
ITGA8	ECM
ITGA9	ECM
ITGAD	ECM
ITGAE	ECM
ITGAL	ECM
ITGAM	ECM
ITGAV	ECM
ITGAX	ECM
ITGB1	ECM
ITGB2	ECM
ITGB3	ECM
ITGB4	ECM
ITGB5	ECM
ITGB6	ECM
ITGB7	ECM
ITGB8	ECM
JAM2	ECM
JAM3	ECM
KDR	ECM
KLK2	ECM
KLK7	ECM
KLKB1	ECM
LAMA1	ECM
LAMA2	ECM
LAMA3	ECM
LAMA4	ECM
LAMA5	ECM
LAMB1	ECM
LAMB2	ECM
LAMB3	ECM
LAMC1	ECM
LAMC2	ECM
LAMC3	ECM
LOX	ECM
LOXL1	ECM
LOXL2	ECM
LOXL3	ECM
LOXL4	ECM
LRP4	ECM
LTBP1	ECM
LTBP2	ECM
LTBP3	ECM
LTBP4	ECM
LUM	ECM
MADCAM1	ECM
MATN1	ECM
MATN3	ECM
MATN4	ECM
MFAP1	ECM
MFAP2	ECM
MFAP3	ECM
MFAP4	ECM
MFAP5	ECM
MMP1	ECM
MMP10	ECM
MMP11	ECM
MMP12	ECM
MMP13	ECM
MMP14	ECM
MMP15	ECM
MMP16	ECM
MMP17	ECM
MMP19	ECM
MMP2	ECM
MMP20	ECM
MMP24	ECM
MMP25	ECM
MMP3	ECM
MMP7	ECM
MMP8	ECM
MMP9	ECM
MUSK	ECM
NCAM1	ECM
NCAN	ECM
NCSTN	ECM
NID1	ECM
NID2	ECM
NRXN1	ECM
NTN4	ECM
OPTC	ECM
P3H1	ECM
P3H2	ECM
P3H3	ECM
P4HA1	ECM
P4HA2	ECM
P4HA3	ECM
P4HB	ECM
PCOLCE	ECM
PCOLCE2	ECM
PDGFA	ECM
PDGFB	ECM
PECAM1	ECM
PHYKPL	ECM
PLEC	ECM
PLG	ECM
PLOD1	ECM
PLOD2	ECM
PLOD3	ECM
PPIB	ECM
PRKCA	ECM
PRSS1	ECM
PRSS2	ECM
PSEN1	ECM
PTPRS	ECM
PXDN	ECM
SCUBE1	ECM
SCUBE3	ECM
SDC1	ECM
SDC2	ECM
SDC3	ECM
SDC4	ECM
SERPINE1	ECM
SERPINH1	ECM
SH3PXD2A	ECM
SPARC	ECM
SPOCK3	ECM
SPP1	ECM
TGFB1	ECM
TGFB2	ECM
TGFB3	ECM
THBS1	ECM
TIMP1	ECM
TIMP2	ECM
TLL1	ECM
TLL2	ECM
TMPRSS6	ECM
TNC	ECM
TNN	ECM
TNR	ECM
TNXB	ECM
TPSAB1	ECM
TRAPPC4	ECM
TTR	ECM
VCAM1	ECM
VCAN	ECM
VTN	ECM
VWF	ECM
ACKR3	Hypoxia
ADM	Hypoxia
ADORA2B	Hypoxia
AK4	Hypoxia
AKAP12	Hypoxia
ALDOA	Hypoxia
ALDOB	Hypoxia
ALDOC	Hypoxia
AMPD3	Hypoxia
ANGPTL4	Hypoxia
ANKZF1	Hypoxia
ANXA2	Hypoxia
ATF3	Hypoxia
ATP7A	Hypoxia
B3GALT6	Hypoxia
B4GALNT2	Hypoxia
BCAN	Hypoxia
BCL2	Hypoxia
BGN	Hypoxia
BHLHE40	Hypoxia
BNIP3L	Hypoxia
BRS3	Hypoxia
BTG1	Hypoxia
CA12	Hypoxia
CASP6	Hypoxia
CAV1	Hypoxia
CAVIN1	Hypoxia
CAVIN3	Hypoxia
CCN1	Hypoxia
CCN2	Hypoxia
CCN5	Hypoxia
CCNG2	Hypoxia
CDKN1A	Hypoxia
CDKN1B	Hypoxia
CDKN1C	Hypoxia
CHST2	Hypoxia
CHST3	Hypoxia
CITED2	Hypoxia
COL5A1	Hypoxia
CP	Hypoxia
CSRP2	Hypoxia
CXCR4	Hypoxia
DCN	Hypoxia
DDIT3	Hypoxia
DDIT4	Hypoxia
DPYSL4	Hypoxia
DTNA	Hypoxia
DUSP1	Hypoxia
EDN2	Hypoxia
EFNA1	Hypoxia
EFNA3	Hypoxia
EGFR	Hypoxia
ENO1	Hypoxia
ENO2	Hypoxia
ENO3	Hypoxia
ERO1A	Hypoxia
ERRFI1	Hypoxia
ETS1	Hypoxia
EXT1	Hypoxia
F3	Hypoxia
FAM162A	Hypoxia
FBP1	Hypoxia
FOS	Hypoxia
FOSL2	Hypoxia
FOXO3	Hypoxia
GAA	Hypoxia
GALK1	Hypoxia
GAPDH	Hypoxia
GAPDHS	Hypoxia
GBE1	Hypoxia
GCK	Hypoxia
GCNT2	Hypoxia
GLRX	Hypoxia
GPC1	Hypoxia
GPC3	Hypoxia
GPC4	Hypoxia
GPI	Hypoxia
GRHPR	Hypoxia
GYS1	Hypoxia
HAS1	Hypoxia
HDLBP	Hypoxia
HEXA	Hypoxia
HK1	Hypoxia
HK2	Hypoxia
HMOX1	Hypoxia
HOXB9	Hypoxia
HS3ST1	Hypoxia
HSPA5	Hypoxia
IDS	Hypoxia
IER3	Hypoxia
IGFBP1	Hypoxia
IGFBP3	Hypoxia
IL6	Hypoxia
ILVBL	Hypoxia
INHA	Hypoxia
IRS2	Hypoxia
ISG20	Hypoxia
JMJD6	Hypoxia
JUN	Hypoxia
KDELR3	Hypoxia
KDM3A	Hypoxia
KIF5A	Hypoxia
KLF6	Hypoxia
KLF7	Hypoxia
KLHL24	Hypoxia
LALBA	Hypoxia
LARGE1	Hypoxia
LDHA	Hypoxia
LDHC	Hypoxia
LOX	Hypoxia
LXN	Hypoxia
MAFF	Hypoxia
MAP3K1	Hypoxia
MIF	Hypoxia
MT1E	Hypoxia
MT2A	Hypoxia
MXI1	Hypoxia
MYH9	Hypoxia
NAGK	Hypoxia
NCAN	Hypoxia
NDRG1	Hypoxia
NDST1	Hypoxia
NDST2	Hypoxia
NEDD4L	Hypoxia
NFIL3	Hypoxia
NOCT	Hypoxia
NR3C1	Hypoxia
P4HA1	Hypoxia
P4HA2	Hypoxia
PAM	Hypoxia
PCK1	Hypoxia
PDGFB	Hypoxia
PDK1	Hypoxia
PDK3	Hypoxia
PFKFB3	Hypoxia
PFKL	Hypoxia
PFKP	Hypoxia
PGAM2	Hypoxia
PGF	Hypoxia
PGK1	Hypoxia
PGM1	Hypoxia
PGM2	Hypoxia
PHKG1	Hypoxia
PIM1	Hypoxia
PKLR	Hypoxia
PKP1	Hypoxia
PLAC8	Hypoxia
PLAUR	Hypoxia
PLIN2	Hypoxia
PNRC1	Hypoxia
PPARGC1A	Hypoxia
PPFIA4	Hypoxia
PPP1R15A	Hypoxia
PPP1R3C	Hypoxia
PRDX5	Hypoxia
PRKCA	Hypoxia
PYGM	Hypoxia
RBPJ	Hypoxia
RORA	Hypoxia
RRAGD	Hypoxia
S100A4	Hypoxia
SAP30	Hypoxia
SCARB1	Hypoxia
SDC2	Hypoxia
SDC3	Hypoxia
SDC4	Hypoxia
SELENBP1	Hypoxia
SERPINE1	Hypoxia
SIAH2	Hypoxia
SLC25A1	Hypoxia
SLC2A1	Hypoxia
SLC2A3	Hypoxia
SLC2A5	Hypoxia
SLC37A4	Hypoxia
SLC6A6	Hypoxia
SRPX	Hypoxia
STBD1	Hypoxia
STC1	Hypoxia
STC2	Hypoxia
SULT2B1	Hypoxia
TES	Hypoxia
TGFB3	Hypoxia
TGFBI	Hypoxia
TGM2	Hypoxia
TIPARP	Hypoxia
TKTL1	Hypoxia
TMEM45A	Hypoxia
TNFAIP3	Hypoxia
TPBG	Hypoxia
TPD52	Hypoxia
TPI1	Hypoxia
TPST2	Hypoxia
UGP2	Hypoxia
VEGFA	Hypoxia
VHL	Hypoxia
VLDLR	Hypoxia
WSB1	Hypoxia
XPNPEP1	Hypoxia
ZFP36	Hypoxia
ZNF292	Hypoxia
ACTB	Focal Adhesion
ACTG1	Focal Adhesion
ACTN1	Focal Adhesion
ACTN2	Focal Adhesion
ACTN3	Focal Adhesion
ACTN4	Focal Adhesion
AKT1	Focal Adhesion
AKT2	Focal Adhesion
AKT3	Focal Adhesion
ARHGAP35	Focal Adhesion
ARHGAP5	Focal Adhesion
BAD	Focal Adhesion
BCAR1	Focal Adhesion
BCL2	Focal Adhesion
BIRC2	Focal Adhesion
BIRC3	Focal Adhesion
BRAF	Focal Adhesion
CAPN2	Focal Adhesion
CAV1	Focal Adhesion
CAV2	Focal Adhesion
CAV3	Focal Adhesion
CCND1	Focal Adhesion
CCND2	Focal Adhesion
CCND3	Focal Adhesion
CDC42	Focal Adhesion
CHAD	Focal Adhesion
COL11A1	Focal Adhesion
COL11A2	Focal Adhesion
COL1A1	Focal Adhesion
COL1A2	Focal Adhesion
COL2A1	Focal Adhesion
COL3A1	Focal Adhesion
COL4A1	Focal Adhesion
COL4A2	Focal Adhesion
COL4A4	Focal Adhesion
COL4A6	Focal Adhesion
COL5A1	Focal Adhesion
COL5A2	Focal Adhesion
COL5A3	Focal Adhesion
COL6A1	Focal Adhesion
COL6A2	Focal Adhesion
COL6A3	Focal Adhesion
COL6A6	Focal Adhesion
COMP	Focal Adhesion
CRK	Focal Adhesion
CRKL	Focal Adhesion
CTNNB1	Focal Adhesion
DIAPH1	Focal Adhesion
DOCK1	Focal Adhesion
EGF	Focal Adhesion
EGFR	Focal Adhesion
ELK1	Focal Adhesion
ERBB2	Focal Adhesion
FLNA	Focal Adhesion
FLNB	Focal Adhesion
FLNC	Focal Adhesion
FLT1	Focal Adhesion
FLT4	Focal Adhesion
FN1	Focal Adhesion
FYN	Focal Adhesion
GRB2	Focal Adhesion
GSK3B	Focal Adhesion
HGF	Focal Adhesion
HRAS	Focal Adhesion
IBSP	Focal Adhesion
IGF1	Focal Adhesion
IGF1R	Focal Adhesion
ILK	Focal Adhesion
ITGA1	Focal Adhesion
ITGA10	Focal Adhesion
ITGA11	Focal Adhesion
ITGA2	Focal Adhesion
ITGA2B	Focal Adhesion
ITGA3	Focal Adhesion
ITGA4	Focal Adhesion
ITGA5	Focal Adhesion
ITGA6	Focal Adhesion
ITGA7	Focal Adhesion
ITGA8	Focal Adhesion
ITGA9	Focal Adhesion
ITGAV	Focal Adhesion
ITGB1	Focal Adhesion
ITGB3	Focal Adhesion
ITGB4	Focal Adhesion
ITGB5	Focal Adhesion
ITGB6	Focal Adhesion
ITGB7	Focal Adhesion
ITGB8	Focal Adhesion
JUN	Focal Adhesion
KDR	Focal Adhesion
LAMA1	Focal Adhesion
LAMA2	Focal Adhesion
LAMA3	Focal Adhesion
LAMA4	Focal Adhesion
LAMA5	Focal Adhesion
LAMB1	Focal Adhesion
LAMB2	Focal Adhesion
LAMB3	Focal Adhesion
LAMB4	Focal Adhesion
LAMC1	Focal Adhesion
LAMC2	Focal Adhesion
LAMC3	Focal Adhesion
MAP2K1	Focal Adhesion
MAPK1	Focal Adhesion
MAPK10	Focal Adhesion
MAPK3	Focal Adhesion
MAPK8	Focal Adhesion
MAPK9	Focal Adhesion
MET	Focal Adhesion
MYL10	Focal Adhesion
MYL12A	Focal Adhesion
MYL12B	Focal Adhesion
MYL2	Focal Adhesion
MYL5	Focal Adhesion
MYL7	Focal Adhesion
MYL9	Focal Adhesion
MYLK	Focal Adhesion
MYLK2	Focal Adhesion
MYLK3	Focal Adhesion
MYLPF	Focal Adhesion
PAK1	Focal Adhesion
PAK2	Focal Adhesion
PAK3	Focal Adhesion
PAK4	Focal Adhesion
PAK5	Focal Adhesion
PAK6	Focal Adhesion
PARVA	Focal Adhesion
PARVB	Focal Adhesion
PARVG	Focal Adhesion
PDGFA	Focal Adhesion
PDGFB	Focal Adhesion
PDGFC	Focal Adhesion
PDGFD	Focal Adhesion
PDGFRA	Focal Adhesion
PDGFRB	Focal Adhesion
PDPK1	Focal Adhesion
PGF	Focal Adhesion
PIK3CA	Focal Adhesion
PIK3CB	Focal Adhesion
PIK3CD	Focal Adhesion
PIK3CG	Focal Adhesion
PIK3R1	Focal Adhesion
PIK3R2	Focal Adhesion
PIK3R3	Focal Adhesion
PIK3R5	Focal Adhesion
PIP5K1C	Focal Adhesion
PPP1CA	Focal Adhesion
PPP1CB	Focal Adhesion
PPP1CC	Focal Adhesion
PPP1R12A	Focal Adhesion
PRKCA	Focal Adhesion
PRKCB	Focal Adhesion
PRKCG	Focal Adhesion
PTEN	Focal Adhesion
PTK2	Focal Adhesion
PXN	Focal Adhesion
RAC1	Focal Adhesion
RAC2	Focal Adhesion
RAC3	Focal Adhesion
RAF1	Focal Adhesion
RAP1A	Focal Adhesion
RAP1B	Focal Adhesion
RAPGEF1	Focal Adhesion
RASGRF1	Focal Adhesion
RELN	Focal Adhesion
RHOA	Focal Adhesion
ROCK1	Focal Adhesion
ROCK2	Focal Adhesion
SHC1	Focal Adhesion
SHC2	Focal Adhesion
SHC3	Focal Adhesion
SHC4	Focal Adhesion
SOS1	Focal Adhesion
SOS2	Focal Adhesion
SPP1	Focal Adhesion
SRC	Focal Adhesion
THBS1	Focal Adhesion
THBS2	Focal Adhesion
THBS3	Focal Adhesion
THBS4	Focal Adhesion
TLN1	Focal Adhesion
TLN2	Focal Adhesion
TNC	Focal Adhesion
TNN	Focal Adhesion
TNR	Focal Adhesion
TNXB	Focal Adhesion
VASP	Focal Adhesion
VAV1	Focal Adhesion
VAV2	Focal Adhesion
VAV3	Focal Adhesion
VCL	Focal Adhesion
VEGFA	Focal Adhesion
VEGFB	Focal Adhesion
VEGFC	Focal Adhesion
VEGFD	Focal Adhesion
VTN	Focal Adhesion
VWF	Focal Adhesion
XIAP	Focal Adhesion
ZYX	Focal Adhesion
ADCY1	Calcium Signaling
ADCY2	Calcium Signaling
ADCY3	Calcium Signaling
ADCY4	Calcium Signaling
ADCY7	Calcium Signaling
ADCY8	Calcium Signaling
ADCY9	Calcium Signaling
ADORA2A	Calcium Signaling
ADORA2B	Calcium Signaling
ADRA1A	Calcium Signaling
ADRA1B	Calcium Signaling
ADRA1D	Calcium Signaling
ADRB1	Calcium Signaling
ADRB2	Calcium Signaling
ADRB3	Calcium Signaling
AGTR1	Calcium Signaling
ATP2A1	Calcium Signaling
ATP2A2	Calcium Signaling
ATP2A3	Calcium Signaling
ATP2B1	Calcium Signaling
ATP2B2	Calcium Signaling
ATP2B3	Calcium Signaling
ATP2B4	Calcium Signaling
AVPR1A	Calcium Signaling
AVPR1B	Calcium Signaling
BDKRB1	Calcium Signaling
BDKRB2	Calcium Signaling
BST1	Calcium Signaling
CACNA1A	Calcium Signaling
CACNA1B	Calcium Signaling
CACNA1C	Calcium Signaling
CACNA1D	Calcium Signaling
CACNA1E	Calcium Signaling
CACNA1F	Calcium Signaling
CACNA1G	Calcium Signaling
CACNA1H	Calcium Signaling
CACNA1I	Calcium Signaling
CACNA1S	Calcium Signaling
CALM1	Calcium Signaling
CALM2	Calcium Signaling
CALM3	Calcium Signaling
CALML3	Calcium Signaling
CALML5	Calcium Signaling
CALML6	Calcium Signaling
CAMK2A	Calcium Signaling
CAMK2B	Calcium Signaling
CAMK2D	Calcium Signaling
CAMK2G	Calcium Signaling
CAMK4	Calcium Signaling
CCKAR	Calcium Signaling
CCKBR	Calcium Signaling
CD38	Calcium Signaling
CHP1	Calcium Signaling
CHP2	Calcium Signaling
CHRM1	Calcium Signaling
CHRM2	Calcium Signaling
CHRM3	Calcium Signaling
CHRM5	Calcium Signaling
CHRNA7	Calcium Signaling
CYSLTR1	Calcium Signaling
CYSLTR2	Calcium Signaling
DRD1	Calcium Signaling
DRD5	Calcium Signaling
EDNRA	Calcium Signaling
EDNRB	Calcium Signaling
EGFR	Calcium Signaling
ERBB2	Calcium Signaling
ERBB3	Calcium Signaling
ERBB4	Calcium Signaling
F2R	Calcium Signaling
GNA11	Calcium Signaling
GNA14	Calcium Signaling
GNA15	Calcium Signaling
GNAL	Calcium Signaling
GNAQ	Calcium Signaling
GNAS	Calcium Signaling
GRIN1	Calcium Signaling
GRIN2A	Calcium Signaling
GRIN2C	Calcium Signaling
GRIN2D	Calcium Signaling
GRM1	Calcium Signaling
GRM5	Calcium Signaling
GRPR	Calcium Signaling
HRH1	Calcium Signaling
HRH2	Calcium Signaling
HTR2A	Calcium Signaling
HTR2B	Calcium Signaling
HTR2C	Calcium Signaling
HTR4	Calcium Signaling
HTR5A	Calcium Signaling
HTR6	Calcium Signaling
HTR7	Calcium Signaling
ITPKA	Calcium Signaling
ITPKB	Calcium Signaling
ITPR1	Calcium Signaling
ITPR2	Calcium Signaling
ITPR3	Calcium Signaling
LHCGR	Calcium Signaling
LTB4R2	Calcium Signaling
MYLK	Calcium Signaling
MYLK2	Calcium Signaling
MYLK3	Calcium Signaling
NOS1	Calcium Signaling
NOS2	Calcium Signaling
NOS3	Calcium Signaling
NTSR1	Calcium Signaling
OXTR	Calcium Signaling
P2RX1	Calcium Signaling
P2RX2	Calcium Signaling
P2RX3	Calcium Signaling
P2RX4	Calcium Signaling
P2RX5	Calcium Signaling
P2RX6	Calcium Signaling
P2RX7	Calcium Signaling
PDE1A	Calcium Signaling
PDE1B	Calcium Signaling
PDE1C	Calcium Signaling
PDGFRA	Calcium Signaling
PDGFRB	Calcium Signaling
PHKA1	Calcium Signaling
PHKA2	Calcium Signaling
PHKB	Calcium Signaling
PHKG1	Calcium Signaling
PHKG2	Calcium Signaling
PLCB1	Calcium Signaling
PLCB2	Calcium Signaling
PLCB3	Calcium Signaling
PLCB4	Calcium Signaling
PLCD1	Calcium Signaling
PLCD3	Calcium Signaling
PLCD4	Calcium Signaling
PLCE1	Calcium Signaling
PLCG1	Calcium Signaling
PLCG2	Calcium Signaling
PLCZ1	Calcium Signaling
PLN	Calcium Signaling
PPID	Calcium Signaling
PPP3CA	Calcium Signaling
PPP3CB	Calcium Signaling
PPP3CC	Calcium Signaling
PPP3R1	Calcium Signaling
PPP3R2	Calcium Signaling
PRKACA	Calcium Signaling
PRKACB	Calcium Signaling
PRKACG	Calcium Signaling
PRKCA	Calcium Signaling
PRKCB	Calcium Signaling
PRKCG	Calcium Signaling
PRKX	Calcium Signaling
PTAFR	Calcium Signaling
PTGER1	Calcium Signaling
PTGER3	Calcium Signaling
PTGFR	Calcium Signaling
PTK2B	Calcium Signaling
RYR1	Calcium Signaling
RYR2	Calcium Signaling
RYR3	Calcium Signaling
SLC25A31	Calcium Signaling
SLC25A4	Calcium Signaling
SLC25A5	Calcium Signaling
SLC25A6	Calcium Signaling
SLC8A1	Calcium Signaling
SLC8A2	Calcium Signaling
SLC8A3	Calcium Signaling
SPHK1	Calcium Signaling
SPHK2	Calcium Signaling
TACR1	Calcium Signaling
TACR2	Calcium Signaling
TACR3	Calcium Signaling
TBXA2R	Calcium Signaling
TNNC1	Calcium Signaling
TNNC2	Calcium Signaling
TRHR	Calcium Signaling
TRPC1	Calcium Signaling
VDAC1	Calcium Signaling
VDAC2	Calcium Signaling
VDAC2P5	Calcium Signaling
VDAC3	Calcium Signaling
ADA	Positive Regulation of Cell Adhesion
ADAM19	Positive Regulation of Cell Adhesion
ADAM8	Positive Regulation of Cell Adhesion
AFDN	Positive Regulation of Cell Adhesion
AGER	Positive Regulation of Cell Adhesion
AIF1	Positive Regulation of Cell Adhesion
AKT1	Positive Regulation of Cell Adhesion
ALOX15	Positive Regulation of Cell Adhesion
ALOX5	Positive Regulation of Cell Adhesion
ANK3	Positive Regulation of Cell Adhesion
ANXA1	Positive Regulation of Cell Adhesion
AP3B1	Positive Regulation of Cell Adhesion
AP3D1	Positive Regulation of Cell Adhesion
BAD	Positive Regulation of Cell Adhesion
BCL10	Positive Regulation of Cell Adhesion
BCL6	Positive Regulation of Cell Adhesion
BMP7	Positive Regulation of Cell Adhesion
BTLA	Positive Regulation of Cell Adhesion
CARD11	Positive Regulation of Cell Adhesion
CAV1	Positive Regulation of Cell Adhesion
CBFB	Positive Regulation of Cell Adhesion
CCDC88B	Positive Regulation of Cell Adhesion
CCL19	Positive Regulation of Cell Adhesion
CCL2	Positive Regulation of Cell Adhesion
CCL21	Positive Regulation of Cell Adhesion
CCL5	Positive Regulation of Cell Adhesion
CCR2	Positive Regulation of Cell Adhesion
CCR7	Positive Regulation of Cell Adhesion
CD160	Positive Regulation of Cell Adhesion
CD1D	Positive Regulation of Cell Adhesion
CD209	Positive Regulation of Cell Adhesion
CD24	Positive Regulation of Cell Adhesion
CD27	Positive Regulation of Cell Adhesion
CD274	Positive Regulation of Cell Adhesion
CD276	Positive Regulation of Cell Adhesion
CD28	Positive Regulation of Cell Adhesion
CD3E	Positive Regulation of Cell Adhesion
CD4	Positive Regulation of Cell Adhesion
CD40LG	Positive Regulation of Cell Adhesion
CD44	Positive Regulation of Cell Adhesion
CD46	Positive Regulation of Cell Adhesion
CD47	Positive Regulation of Cell Adhesion
CD5	Positive Regulation of Cell Adhesion
CD55	Positive Regulation of Cell Adhesion
CD6	Positive Regulation of Cell Adhesion
CD70	Positive Regulation of Cell Adhesion
CD74	Positive Regulation of Cell Adhesion
CD80	Positive Regulation of Cell Adhesion
CD81	Positive Regulation of Cell Adhesion
CD83	Positive Regulation of Cell Adhesion
CD86	Positive Regulation of Cell Adhesion
CDC42	Positive Regulation of Cell Adhesion
CEACAM6	Positive Regulation of Cell Adhesion
CITED2	Positive Regulation of Cell Adhesion
CLECL1	Positive Regulation of Cell Adhesion
CORO1A	Positive Regulation of Cell Adhesion
CR1	Positive Regulation of Cell Adhesion
CSK	Positive Regulation of Cell Adhesion
CTLA4	Positive Regulation of Cell Adhesion
CX3CL1	Positive Regulation of Cell Adhesion
CXCL13	Positive Regulation of Cell Adhesion
CYRIB	Positive Regulation of Cell Adhesion
DENND6A	Positive Regulation of Cell Adhesion
DMTN	Positive Regulation of Cell Adhesion
DNAJA3	Positive Regulation of Cell Adhesion
DOCK8	Positive Regulation of Cell Adhesion
DPP4	Positive Regulation of Cell Adhesion
DUSP10	Positive Regulation of Cell Adhesion
EBI3	Positive Regulation of Cell Adhesion
EFNB1	Positive Regulation of Cell Adhesion
EFNB3	Positive Regulation of Cell Adhesion
EGR3	Positive Regulation of Cell Adhesion
ELANE	Positive Regulation of Cell Adhesion
EPO	Positive Regulation of Cell Adhesion
ETS1	Positive Regulation of Cell Adhesion
F11R	Positive Regulation of Cell Adhesion
FADD	Positive Regulation of Cell Adhesion
FGA	Positive Regulation of Cell Adhesion
FGB	Positive Regulation of Cell Adhesion
FGG	Positive Regulation of Cell Adhesion
FLOT1	Positive Regulation of Cell Adhesion
FLOT2	Positive Regulation of Cell Adhesion
FOXA1	Positive Regulation of Cell Adhesion
FOXA2	Positive Regulation of Cell Adhesion
FOXP3	Positive Regulation of Cell Adhesion
FSTL3	Positive Regulation of Cell Adhesion
FUT3	Positive Regulation of Cell Adhesion
FUT4	Positive Regulation of Cell Adhesion
FUT7	Positive Regulation of Cell Adhesion
FYN	Positive Regulation of Cell Adhesion
GATA3	Positive Regulation of Cell Adhesion
GCNT2	Positive Regulation of Cell Adhesion
GLI2	Positive Regulation of Cell Adhesion
GLI3	Positive Regulation of Cell Adhesion
GPAM	Positive Regulation of Cell Adhesion
GRAP2	Positive Regulation of Cell Adhesion
GRB2	Positive Regulation of Cell Adhesion
HAS2	Positive Regulation of Cell Adhesion
HAVCR2	Positive Regulation of Cell Adhesion
HES1	Positive Regulation of Cell Adhesion
HHLA2	Positive Regulation of Cell Adhesion
HLA-A	Positive Regulation of Cell Adhesion
HLA-DMB	Positive Regulation of Cell Adhesion
HLA-DPA1	Positive Regulation of Cell Adhesion
HLA-DPB1	Positive Regulation of Cell Adhesion
HLA-DRA	Positive Regulation of Cell Adhesion
HLA-DRB1	Positive Regulation of Cell Adhesion
HLA-DRB3	Positive Regulation of Cell Adhesion
HLA-E	Positive Regulation of Cell Adhesion
HLA-G	Positive Regulation of Cell Adhesion
HLX	Positive Regulation of Cell Adhesion
HMGB1	Positive Regulation of Cell Adhesion
HSPD1	Positive Regulation of Cell Adhesion
HSPH1	Positive Regulation of Cell Adhesion
ICAM1	Positive Regulation of Cell Adhesion
ICOS	Positive Regulation of Cell Adhesion
ICOSLG	Positive Regulation of Cell Adhesion
IFNG	Positive Regulation of Cell Adhesion
IGF1	Positive Regulation of Cell Adhesion
IGF2	Positive Regulation of Cell Adhesion
IGFBP2	Positive Regulation of Cell Adhesion
IHH	Positive Regulation of Cell Adhesion
IL10	Positive Regulation of Cell Adhesion
IL12A	Positive Regulation of Cell Adhesion
IL12B	Positive Regulation of Cell Adhesion
IL12RB1	Positive Regulation of Cell Adhesion
IL15	Positive Regulation of Cell Adhesion
IL18	Positive Regulation of Cell Adhesion
IL1A	Positive Regulation of Cell Adhesion
IL1B	Positive Regulation of Cell Adhesion
IL1RL2	Positive Regulation of Cell Adhesion
IL2	Positive Regulation of Cell Adhesion
IL21	Positive Regulation of Cell Adhesion
IL23A	Positive Regulation of Cell Adhesion
IL23R	Positive Regulation of Cell Adhesion
IL27RA	Positive Regulation of Cell Adhesion
IL2RA	Positive Regulation of Cell Adhesion
IL36B	Positive Regulation of Cell Adhesion
IL4	Positive Regulation of Cell Adhesion
IL4R	Positive Regulation of Cell Adhesion
IL6	Positive Regulation of Cell Adhesion
IL6ST	Positive Regulation of Cell Adhesion
IL7	Positive Regulation of Cell Adhesion
IL7R	Positive Regulation of Cell Adhesion
IRAK1	Positive Regulation of Cell Adhesion
ITGA4	Positive Regulation of Cell Adhesion
ITGB2	Positive Regulation of Cell Adhesion
ITPKB	Positive Regulation of Cell Adhesion
JAK1	Positive Regulation of Cell Adhesion
JAK3	Positive Regulation of Cell Adhesion
KIF26B	Positive Regulation of Cell Adhesion
KIFAP3	Positive Regulation of Cell Adhesion
KLRC4-KLRK1	Positive Regulation of Cell Adhesion
KLRK1	Positive Regulation of Cell Adhesion
LCK	Positive Regulation of Cell Adhesion
LEF1	Positive Regulation of Cell Adhesion
LEP	Positive Regulation of Cell Adhesion
LGALS1	Positive Regulation of Cell Adhesion
LGALS9	Positive Regulation of Cell Adhesion
LILRB1	Positive Regulation of Cell Adhesion
LILRB2	Positive Regulation of Cell Adhesion
LILRB4	Positive Regulation of Cell Adhesion
LYN	Positive Regulation of Cell Adhesion
MAGI1	Positive Regulation of Cell Adhesion
MALT1	Positive Regulation of Cell Adhesion
MAP3K8	Positive Regulation of Cell Adhesion
MDK	Positive Regulation of Cell Adhesion
MEGF10	Positive Regulation of Cell Adhesion
MIR21	Positive Regulation of Cell Adhesion
MIR30B	Positive Regulation of Cell Adhesion
MIR92A1	Positive Regulation of Cell Adhesion
MYB	Positive Regulation of Cell Adhesion
NCK1	Positive Regulation of Cell Adhesion
NCK2	Positive Regulation of Cell Adhesion
NCKAP1L	Positive Regulation of Cell Adhesion
NFAT5	Positive Regulation of Cell Adhesion
NFKBID	Positive Regulation of Cell Adhesion
NFKBIZ	Positive Regulation of Cell Adhesion
NKAP	Positive Regulation of Cell Adhesion
NLRP3	Positive Regulation of Cell Adhesion
NOD2	Positive Regulation of Cell Adhesion
NODAL	Positive Regulation of Cell Adhesion
NR4A3	Positive Regulation of Cell Adhesion
PAK1	Positive Regulation of Cell Adhesion
PAK2	Positive Regulation of Cell Adhesion
PAK3	Positive Regulation of Cell Adhesion
PCK1	Positive Regulation of Cell Adhesion
PDCD1	Positive Regulation of Cell Adhesion
PDCD1LG2	Positive Regulation of Cell Adhesion
PDPK1	Positive Regulation of Cell Adhesion
PDPN	Positive Regulation of Cell Adhesion
PIEZO1	Positive Regulation of Cell Adhesion
PIK3CA	Positive Regulation of Cell Adhesion
PIK3R1	Positive Regulation of Cell Adhesion
PIK3R6	Positive Regulation of Cell Adhesion
PLAUR	Positive Regulation of Cell Adhesion
PLPP3	Positive Regulation of Cell Adhesion
PNP	Positive Regulation of Cell Adhesion
PODXL	Positive Regulation of Cell Adhesion
PRKCQ	Positive Regulation of Cell Adhesion
PRKCZ	Positive Regulation of Cell Adhesion
PTAFR	Positive Regulation of Cell Adhesion
PTPN11	Positive Regulation of Cell Adhesion
PTPN22	Positive Regulation of Cell Adhesion
PTPN23	Positive Regulation of Cell Adhesion
PTPN6	Positive Regulation of Cell Adhesion
PTPRC	Positive Regulation of Cell Adhesion
PTPRU	Positive Regulation of Cell Adhesion
PYCARD	Positive Regulation of Cell Adhesion
RAC1	Positive Regulation of Cell Adhesion
RAG1	Positive Regulation of Cell Adhesion
RARA	Positive Regulation of Cell Adhesion
RASAL3	Positive Regulation of Cell Adhesion
RELA	Positive Regulation of Cell Adhesion
RHOA	Positive Regulation of Cell Adhesion
RHOH	Positive Regulation of Cell Adhesion
RIPK2	Positive Regulation of Cell Adhesion
RNASE10	Positive Regulation of Cell Adhesion
RPS3	Positive Regulation of Cell Adhesion
RUNX1	Positive Regulation of Cell Adhesion
RUNX3	Positive Regulation of Cell Adhesion
SART1	Positive Regulation of Cell Adhesion
SASH3	Positive Regulation of Cell Adhesion
SELE	Positive Regulation of Cell Adhesion
SELENOK	Positive Regulation of Cell Adhesion
SELP	Positive Regulation of Cell Adhesion
SERPINF2	Positive Regulation of Cell Adhesion
SHH	Positive Regulation of Cell Adhesion
SIRPA	Positive Regulation of Cell Adhesion
SIRPB1	Positive Regulation of Cell Adhesion
SIRPG	Positive Regulation of Cell Adhesion
SKAP1	Positive Regulation of Cell Adhesion
SLC7A1	Positive Regulation of Cell Adhesion
SMAD7	Positive Regulation of Cell Adhesion
SOCS1	Positive Regulation of Cell Adhesion
SOCS5	Positive Regulation of Cell Adhesion
SOX12	Positive Regulation of Cell Adhesion
SOX13	Positive Regulation of Cell Adhesion
SOX2	Positive Regulation of Cell Adhesion
SOX4	Positive Regulation of Cell Adhesion
SPTA1	Positive Regulation of Cell Adhesion
SRC	Positive Regulation of Cell Adhesion
ST3GAL4	Positive Regulation of Cell Adhesion
STAT5B	Positive Regulation of Cell Adhesion
SYK	Positive Regulation of Cell Adhesion
TESPA1	Positive Regulation of Cell Adhesion
TFRC	Positive Regulation of Cell Adhesion
TGFBR2	Positive Regulation of Cell Adhesion
THY1	Positive Regulation of Cell Adhesion
TJP1	Positive Regulation of Cell Adhesion
TMIGD2	Positive Regulation of Cell Adhesion
TNF	Positive Regulation of Cell Adhesion
TNFRSF13C	Positive Regulation of Cell Adhesion
TNFRSF14	Positive Regulation of Cell Adhesion
TNFSF11	Positive Regulation of Cell Adhesion
TNFSF13B	Positive Regulation of Cell Adhesion
TNFSF14	Positive Regulation of Cell Adhesion
TNFSF4	Positive Regulation of Cell Adhesion
TNFSF9	Positive Regulation of Cell Adhesion
TRAF6	Positive Regulation of Cell Adhesion
VAV1	Positive Regulation of Cell Adhesion
VCAM1	Positive Regulation of Cell Adhesion
VNN1	Positive Regulation of Cell Adhesion
VSIR	Positive Regulation of Cell Adhesion
WNT3A	Positive Regulation of Cell Adhesion
WNT5A	Positive Regulation of Cell Adhesion
XBP1	Positive Regulation of Cell Adhesion
XCL1	Positive Regulation of Cell Adhesion
YES1	Positive Regulation of Cell Adhesion
ZAP70	Positive Regulation of Cell Adhesion
ZBTB1	Positive Regulation of Cell Adhesion
ZBTB16	Positive Regulation of Cell Adhesion
ZBTB7B	Positive Regulation of Cell Adhesion
ZMIZ1	Positive Regulation of Cell Adhesion
ZP3	Positive Regulation of Cell Adhesion
ZP4	Positive Regulation of Cell Adhesion
ADA	Leukocyte cell-cell Adhesion
ADAM8	Leukocyte cell-cell Adhesion
ADD2	Leukocyte cell-cell Adhesion
ADTRP	Leukocyte cell-cell Adhesion
AGER	Leukocyte cell-cell Adhesion
AIF1	Leukocyte cell-cell Adhesion
AKT1	Leukocyte cell-cell Adhesion
ALOX5	Leukocyte cell-cell Adhesion
ANXA1	Leukocyte cell-cell Adhesion
AP3B1	Leukocyte cell-cell Adhesion
AP3D1	Leukocyte cell-cell Adhesion
APOA4	Leukocyte cell-cell Adhesion
ARG1	Leukocyte cell-cell Adhesion
ARG2	Leukocyte cell-cell Adhesion
ASS1	Leukocyte cell-cell Adhesion
BAD	Leukocyte cell-cell Adhesion
BCL10	Leukocyte cell-cell Adhesion
BCL6	Leukocyte cell-cell Adhesion
BMP4	Leukocyte cell-cell Adhesion
BMP7	Leukocyte cell-cell Adhesion
BTLA	Leukocyte cell-cell Adhesion
BTN2A2	Leukocyte cell-cell Adhesion
CARD11	Leukocyte cell-cell Adhesion
CASP3	Leukocyte cell-cell Adhesion
CAV1	Leukocyte cell-cell Adhesion
CBFB	Leukocyte cell-cell Adhesion
CBLB	Leukocyte cell-cell Adhesion
CCDC88B	Leukocyte cell-cell Adhesion
CCL19	Leukocyte cell-cell Adhesion
CCL2	Leukocyte cell-cell Adhesion
CCL21	Leukocyte cell-cell Adhesion
CCL25	Leukocyte cell-cell Adhesion
CCL28	Leukocyte cell-cell Adhesion
CCL5	Leukocyte cell-cell Adhesion
CCR2	Leukocyte cell-cell Adhesion
CCR7	Leukocyte cell-cell Adhesion
CD160	Leukocyte cell-cell Adhesion
CD177	Leukocyte cell-cell Adhesion
CD1D	Leukocyte cell-cell Adhesion
CD209	Leukocyte cell-cell Adhesion
CD24	Leukocyte cell-cell Adhesion
CD27	Leukocyte cell-cell Adhesion
CD274	Leukocyte cell-cell Adhesion
CD276	Leukocyte cell-cell Adhesion
CD28	Leukocyte cell-cell Adhesion
CD300A	Leukocyte cell-cell Adhesion
CD3E	Leukocyte cell-cell Adhesion
CD4	Leukocyte cell-cell Adhesion
CD40LG	Leukocyte cell-cell Adhesion
CD44	Leukocyte cell-cell Adhesion
CD46	Leukocyte cell-cell Adhesion
CD47	Leukocyte cell-cell Adhesion
CD5	Leukocyte cell-cell Adhesion
CD55	Leukocyte cell-cell Adhesion
CD6	Leukocyte cell-cell Adhesion
CD70	Leukocyte cell-cell Adhesion
CD74	Leukocyte cell-cell Adhesion
CD80	Leukocyte cell-cell Adhesion
CD81	Leukocyte cell-cell Adhesion
CD83	Leukocyte cell-cell Adhesion
CD86	Leukocyte cell-cell Adhesion
CDC42	Leukocyte cell-cell Adhesion
CEACAM1	Leukocyte cell-cell Adhesion
CEBPB	Leukocyte cell-cell Adhesion
CERCAM	Leukocyte cell-cell Adhesion
CLEC4G	Leukocyte cell-cell Adhesion
CLEC4M	Leukocyte cell-cell Adhesion
CLECL1	Leukocyte cell-cell Adhesion
CORO1A	Leukocyte cell-cell Adhesion
CR1	Leukocyte cell-cell Adhesion
CRTAM	Leukocyte cell-cell Adhesion
CSK	Leukocyte cell-cell Adhesion
CTLA4	Leukocyte cell-cell Adhesion
CX3CR1	Leukocyte cell-cell Adhesion
CXCL12	Leukocyte cell-cell Adhesion
CYRIB	Leukocyte cell-cell Adhesion
DLG1	Leukocyte cell-cell Adhesion
DLG5	Leukocyte cell-cell Adhesion
DNAJA3	Leukocyte cell-cell Adhesion
DOCK8	Leukocyte cell-cell Adhesion
DPP4	Leukocyte cell-cell Adhesion
DTX1	Leukocyte cell-cell Adhesion
DUSP10	Leukocyte cell-cell Adhesion
DUSP3	Leukocyte cell-cell Adhesion
EBI3	Leukocyte cell-cell Adhesion
EFNB1	Leukocyte cell-cell Adhesion
EFNB3	Leukocyte cell-cell Adhesion
EGR3	Leukocyte cell-cell Adhesion
ELANE	Leukocyte cell-cell Adhesion
EPO	Leukocyte cell-cell Adhesion
ERBB2	Leukocyte cell-cell Adhesion
ETS1	Leukocyte cell-cell Adhesion
EXT1	Leukocyte cell-cell Adhesion
EZR	Leukocyte cell-cell Adhesion
F11R	Leukocyte cell-cell Adhesion
FADD	Leukocyte cell-cell Adhesion
FCGR2B	Leukocyte cell-cell Adhesion
FERMT3	Leukocyte cell-cell Adhesion
FGL1	Leukocyte cell-cell Adhesion
FGL2	Leukocyte cell-cell Adhesion
FLOT2	Leukocyte cell-cell Adhesion
FOXJ1	Leukocyte cell-cell Adhesion
FOXP3	Leukocyte cell-cell Adhesion
FUT4	Leukocyte cell-cell Adhesion
FUT7	Leukocyte cell-cell Adhesion
FUT9	Leukocyte cell-cell Adhesion
FYN	Leukocyte cell-cell Adhesion
GATA3	Leukocyte cell-cell Adhesion
GCNT1	Leukocyte cell-cell Adhesion
GFUS	Leukocyte cell-cell Adhesion
GLI2	Leukocyte cell-cell Adhesion
GLI3	Leukocyte cell-cell Adhesion
GLMN	Leukocyte cell-cell Adhesion
GNRH1	Leukocyte cell-cell Adhesion
GOLPH3	Leukocyte cell-cell Adhesion
GPAM	Leukocyte cell-cell Adhesion
GPNMB	Leukocyte cell-cell Adhesion
GRAP2	Leukocyte cell-cell Adhesion
GRB2	Leukocyte cell-cell Adhesion
HAS2	Leukocyte cell-cell Adhesion
HAVCR2	Leukocyte cell-cell Adhesion
HES1	Leukocyte cell-cell Adhesion
HFE	Leukocyte cell-cell Adhesion
HHLA2	Leukocyte cell-cell Adhesion
HLA-A	Leukocyte cell-cell Adhesion
HLA-DMB	Leukocyte cell-cell Adhesion
HLA-DPA1	Leukocyte cell-cell Adhesion
HLA-DPB1	Leukocyte cell-cell Adhesion
HLA-DRA	Leukocyte cell-cell Adhesion
HLA-DRB1	Leukocyte cell-cell Adhesion
HLA-DRB3	Leukocyte cell-cell Adhesion
HLA-E	Leukocyte cell-cell Adhesion
HLA-G	Leukocyte cell-cell Adhesion
HLX	Leukocyte cell-cell Adhesion
HMGB1	Leukocyte cell-cell Adhesion
HSPD1	Leukocyte cell-cell Adhesion
HSPH1	Leukocyte cell-cell Adhesion
ICAM1	Leukocyte cell-cell Adhesion
ICOS	Leukocyte cell-cell Adhesion
ICOSLG	Leukocyte cell-cell Adhesion
IDO1	Leukocyte cell-cell Adhesion
IFNA2	Leukocyte cell-cell Adhesion
IFNB1	Leukocyte cell-cell Adhesion
IFNG	Leukocyte cell-cell Adhesion
IFNL1	Leukocyte cell-cell Adhesion
IGF1	Leukocyte cell-cell Adhesion
IGF2	Leukocyte cell-cell Adhesion
IGFBP2	Leukocyte cell-cell Adhesion
IHH	Leukocyte cell-cell Adhesion
IL10	Leukocyte cell-cell Adhesion
IL12A	Leukocyte cell-cell Adhesion
IL12B	Leukocyte cell-cell Adhesion
IL12RB1	Leukocyte cell-cell Adhesion
IL15	Leukocyte cell-cell Adhesion
IL18	Leukocyte cell-cell Adhesion
IL1A	Leukocyte cell-cell Adhesion
IL1B	Leukocyte cell-cell Adhesion
IL1RL2	Leukocyte cell-cell Adhesion
IL2	Leukocyte cell-cell Adhesion
IL20RB	Leukocyte cell-cell Adhesion
IL21	Leukocyte cell-cell Adhesion
IL23A	Leukocyte cell-cell Adhesion
IL23R	Leukocyte cell-cell Adhesion
IL27RA	Leukocyte cell-cell Adhesion
IL2RA	Leukocyte cell-cell Adhesion
IL36B	Leukocyte cell-cell Adhesion
IL4	Leukocyte cell-cell Adhesion
IL4R	Leukocyte cell-cell Adhesion
IL6	Leukocyte cell-cell Adhesion
IL6ST	Leukocyte cell-cell Adhesion
IL7	Leukocyte cell-cell Adhesion
IL7R	Leukocyte cell-cell Adhesion
IRAK1	Leukocyte cell-cell Adhesion
IRF1	Leukocyte cell-cell Adhesion
ITGA4	Leukocyte cell-cell Adhesion
ITGA5	Leukocyte cell-cell Adhesion
ITGAL	Leukocyte cell-cell Adhesion
ITGB1	Leukocyte cell-cell Adhesion
ITGB2	Leukocyte cell-cell Adhesion
ITGB7	Leukocyte cell-cell Adhesion
ITPKB	Leukocyte cell-cell Adhesion
JAK3	Leukocyte cell-cell Adhesion
JAM2	Leukocyte cell-cell Adhesion
KLF4	Leukocyte cell-cell Adhesion
KLRC4-KLRK1	Leukocyte cell-cell Adhesion
KLRK1	Leukocyte cell-cell Adhesion
LAG3	Leukocyte cell-cell Adhesion
LAPTM5	Leukocyte cell-cell Adhesion
LAX1	Leukocyte cell-cell Adhesion
LCK	Leukocyte cell-cell Adhesion
LEF1	Leukocyte cell-cell Adhesion
LEP	Leukocyte cell-cell Adhesion
LGALS1	Leukocyte cell-cell Adhesion
LGALS3	Leukocyte cell-cell Adhesion
LGALS7B	Leukocyte cell-cell Adhesion
LGALS9	Leukocyte cell-cell Adhesion
LGALS9B	Leukocyte cell-cell Adhesion
LGALS9C	Leukocyte cell-cell Adhesion
LILRB1	Leukocyte cell-cell Adhesion
LILRB2	Leukocyte cell-cell Adhesion
LILRB4	Leukocyte cell-cell Adhesion
LOXL3	Leukocyte cell-cell Adhesion
LRRC32	Leukocyte cell-cell Adhesion
LYN	Leukocyte cell-cell Adhesion
MAD1L1	Leukocyte cell-cell Adhesion
MADCAM1	Leukocyte cell-cell Adhesion
MALT1	Leukocyte cell-cell Adhesion
MAP3K8	Leukocyte cell-cell Adhesion
MARCHF7	Leukocyte cell-cell Adhesion
MDK	Leukocyte cell-cell Adhesion
MIA3	Leukocyte cell-cell Adhesion
MIR125A	Leukocyte cell-cell Adhesion
MIR141	Leukocyte cell-cell Adhesion
MIR146A	Leukocyte cell-cell Adhesion
MIR181C	Leukocyte cell-cell Adhesion
MIR21	Leukocyte cell-cell Adhesion
MIR221	Leukocyte cell-cell Adhesion
MIR222	Leukocyte cell-cell Adhesion
MIR27A	Leukocyte cell-cell Adhesion
MIR30B	Leukocyte cell-cell Adhesion
MIR31	Leukocyte cell-cell Adhesion
MIR92A1	Leukocyte cell-cell Adhesion
MIRLET7E	Leukocyte cell-cell Adhesion
MIRLET7G	Leukocyte cell-cell Adhesion
MSN	Leukocyte cell-cell Adhesion
MYB	Leukocyte cell-cell Adhesion
NCK1	Leukocyte cell-cell Adhesion
NCK2	Leukocyte cell-cell Adhesion
NCKAP1L	Leukocyte cell-cell Adhesion
NDFIP1	Leukocyte cell-cell Adhesion
NFAT5	Leukocyte cell-cell Adhesion
NFKBID	Leukocyte cell-cell Adhesion
NFKBIZ	Leukocyte cell-cell Adhesion
NKAP	Leukocyte cell-cell Adhesion
NLRP3	Leukocyte cell-cell Adhesion
NOD2	Leukocyte cell-cell Adhesion
NR4A3	Leukocyte cell-cell Adhesion
NRARP	Leukocyte cell-cell Adhesion
NT5E	Leukocyte cell-cell Adhesion
OLR1	Leukocyte cell-cell Adhesion
PAG1	Leukocyte cell-cell Adhesion
PAK1	Leukocyte cell-cell Adhesion
PAK2	Leukocyte cell-cell Adhesion
PAK3	Leukocyte cell-cell Adhesion
PAWR	Leukocyte cell-cell Adhesion
PCK1	Leukocyte cell-cell Adhesion
PDCD1	Leukocyte cell-cell Adhesion
PDCD1LG2	Leukocyte cell-cell Adhesion
PDPK1	Leukocyte cell-cell Adhesion
PECAM1	Leukocyte cell-cell Adhesion
PELI1	Leukocyte cell-cell Adhesion
PIK3CA	Leukocyte cell-cell Adhesion
PIK3R1	Leukocyte cell-cell Adhesion
PIK3R6	Leukocyte cell-cell Adhesion
PLA2G2D	Leukocyte cell-cell Adhesion
PLA2G2F	Leukocyte cell-cell Adhesion
PNP	Leukocyte cell-cell Adhesion
PODXL2	Leukocyte cell-cell Adhesion
PPARA	Leukocyte cell-cell Adhesion
PRDX2	Leukocyte cell-cell Adhesion
PRKAR1A	Leukocyte cell-cell Adhesion
PRKCQ	Leukocyte cell-cell Adhesion
PRKCZ	Leukocyte cell-cell Adhesion
PRNP	Leukocyte cell-cell Adhesion
PTAFR	Leukocyte cell-cell Adhesion
PTPN11	Leukocyte cell-cell Adhesion
PTPN2	Leukocyte cell-cell Adhesion
PTPN22	Leukocyte cell-cell Adhesion
PTPN6	Leukocyte cell-cell Adhesion
PTPRC	Leukocyte cell-cell Adhesion
PYCARD	Leukocyte cell-cell Adhesion
RAC1	Leukocyte cell-cell Adhesion
RAC2	Leukocyte cell-cell Adhesion
RAG1	Leukocyte cell-cell Adhesion
RARA	Leukocyte cell-cell Adhesion
RASAL3	Leukocyte cell-cell Adhesion
RC3H1	Leukocyte cell-cell Adhesion
RC3H2	Leukocyte cell-cell Adhesion
RELA	Leukocyte cell-cell Adhesion
RHOA	Leukocyte cell-cell Adhesion
RHOH	Leukocyte cell-cell Adhesion
RIPK2	Leukocyte cell-cell Adhesion
RIPOR2	Leukocyte cell-cell Adhesion
ROCK1	Leukocyte cell-cell Adhesion
RPS3	Leukocyte cell-cell Adhesion
RUNX1	Leukocyte cell-cell Adhesion
RUNX3	Leukocyte cell-cell Adhesion
S100A8	Leukocyte cell-cell Adhesion
S100A9	Leukocyte cell-cell Adhesion
SART1	Leukocyte cell-cell Adhesion
SASH3	Leukocyte cell-cell Adhesion
SCGB1A1	Leukocyte cell-cell Adhesion
SCRIB	Leukocyte cell-cell Adhesion
SDC4	Leukocyte cell-cell Adhesion
SELE	Leukocyte cell-cell Adhesion
SELENOK	Leukocyte cell-cell Adhesion
SELL	Leukocyte cell-cell Adhesion
SELP	Leukocyte cell-cell Adhesion
SELPLG	Leukocyte cell-cell Adhesion
SEMA4D	Leukocyte cell-cell Adhesion
SFTPD	Leukocyte cell-cell Adhesion
SHH	Leukocyte cell-cell Adhesion
SIRPA	Leukocyte cell-cell Adhesion
SIRPB1	Leukocyte cell-cell Adhesion
SIRPG	Leukocyte cell-cell Adhesion
SKAP1	Leukocyte cell-cell Adhesion
SLC39A8	Leukocyte cell-cell Adhesion
SLC7A1	Leukocyte cell-cell Adhesion
SMAD7	Leukocyte cell-cell Adhesion
SOCS1	Leukocyte cell-cell Adhesion
SOCS5	Leukocyte cell-cell Adhesion
SOCS6	Leukocyte cell-cell Adhesion
SOX12	Leukocyte cell-cell Adhesion
SOX13	Leukocyte cell-cell Adhesion
SOX4	Leukocyte cell-cell Adhesion
SPN	Leukocyte cell-cell Adhesion
SPTA1	Leukocyte cell-cell Adhesion
SRC	Leukocyte cell-cell Adhesion
ST3GAL4	Leukocyte cell-cell Adhesion
STAT5B	Leukocyte cell-cell Adhesion
STK10	Leukocyte cell-cell Adhesion
SYK	Leukocyte cell-cell Adhesion
TARM1	Leukocyte cell-cell Adhesion
TBX21	Leukocyte cell-cell Adhesion
TESPA1	Leukocyte cell-cell Adhesion
TFRC	Leukocyte cell-cell Adhesion
TGFBR2	Leukocyte cell-cell Adhesion
THY1	Leukocyte cell-cell Adhesion
TIGIT	Leukocyte cell-cell Adhesion
TMEM131L	Leukocyte cell-cell Adhesion
TMIGD2	Leukocyte cell-cell Adhesion
TNF	Leukocyte cell-cell Adhesion
TNFAIP8L2	Leukocyte cell-cell Adhesion
TNFRSF13C	Leukocyte cell-cell Adhesion
TNFRSF14	Leukocyte cell-cell Adhesion
TNFRSF21	Leukocyte cell-cell Adhesion
TNFSF11	Leukocyte cell-cell Adhesion
TNFSF13B	Leukocyte cell-cell Adhesion
TNFSF14	Leukocyte cell-cell Adhesion
TNFSF18	Leukocyte cell-cell Adhesion
TNFSF4	Leukocyte cell-cell Adhesion
TNFSF9	Leukocyte cell-cell Adhesion
TNIP1	Leukocyte cell-cell Adhesion
TRAF6	Leukocyte cell-cell Adhesion
TWSG1	Leukocyte cell-cell Adhesion
UMOD	Leukocyte cell-cell Adhesion
VAV1	Leukocyte cell-cell Adhesion
VCAM1	Leukocyte cell-cell Adhesion
VNN1	Leukocyte cell-cell Adhesion
VSIG4	Leukocyte cell-cell Adhesion
VSIR	Leukocyte cell-cell Adhesion
VTCN1	Leukocyte cell-cell Adhesion
WNK1	Leukocyte cell-cell Adhesion
XBP1	Leukocyte cell-cell Adhesion
XCL1	Leukocyte cell-cell Adhesion
YES1	Leukocyte cell-cell Adhesion
ZAP70	Leukocyte cell-cell Adhesion
ZBTB1	Leukocyte cell-cell Adhesion
ZBTB16	Leukocyte cell-cell Adhesion
ZBTB7B	Leukocyte cell-cell Adhesion
ZC3H12A	Leukocyte cell-cell Adhesion
ZC3H8	Leukocyte cell-cell Adhesion
ZDHHC21	Leukocyte cell-cell Adhesion
ZMIZ1	Leukocyte cell-cell Adhesion
ZP3	Leukocyte cell-cell Adhesion
ZP4	Leukocyte cell-cell Adhesion

## Sheet: Hallmark genesets
Supplementary Table 2a. Curated gene signatures for the estimation of immune cell infiltration										Supplementary Table 2c. Hallmark Transcriptomic Signatures
HALLMARK_UNFOLDED_PROTEIN_RESPONSE	HALLMARK_TNFA_SIGNALING_VIA_NFKB	HALLMARK_TGF_BETA_SIGNALING	HALLMARK_REACTIVE_OXYGEN_SPECIES_PATHWAY	HALLMARK_E2F_TARGETS	HALLMARK_P53_PATHWAY	HALLMARK_MYC_TARGETS_V1	HALLMARK_OXIDATIVE_PHOSPHORYLATION	HALLMARK_MYOGENESIS	HALLMARK_MTORC1_SIGNALING	HALLMARK_KRAS_SIGNALING_UP	HALLMARK_KRAS_SIGNALING_DN	HALLMARK_INTERFERON_ALPHA_RESPONSE	HALLMARK_INTERFERON_GAMMA_RESPONSE	HALLMARK_INFLAMMATORY_RESPONSE	HALLMARK_IL6_JAK_STAT3_SIGNALING	HALLMARK_IL2_STAT5_SIGNALING	HALLMARK_HYPOXIA	HALLMARK_GLYCOLYSIS	HALLMARK_G2M_CHECKPOINT	HALLMARK_EPITHELIAL_MESENCHYMAL_TRANSITION	HALLMARK_DNA_REPAIR	HALLMARK_COAGULATION	HALLMARK_CHOLESTEROL_HOMEOSTASIS	HALLMARK_APOPTOSIS	HALLMARK_APICAL_JUNCTION	HALLMARK_ANGIOGENESIS	HALLMARK_ANDROGEN_RESPONSE	HALLMARK_ALLOGRAFT_REJECTION
ATF4	JUNB	TGFBR1	GSR	AURKA	CDKN1A	PCNA	NDUFS3	ACTA1	FADS1	ANGPTL4	CDH16	MX1	STAT1	CXCL10	IL4R	SOCS2	PGK1	PGK1	AURKA	COL3A1	POLR2H	F2	FDPS	CASP3	ACTN1	VCAN	KLK3	PTPRC
HERPUD1	CXCL2	SMAD7	PRDX2	BRCA2	BTG2	PSMD8	UQCRB	TNNI2	DDIT4	ITGA2	SPTBN2	ISG15	ISG15	CCL2	IL6ST	CISH	PDK1	ALDOA	CCNA2	COL5A2	POLR2A	PROC	CYP51A1	CASP9	CLDN7	POSTN	KLK2	IL12B
PARN	ATF3	TGFB1	TXNRD1	CCP110	MDM2	PSMD7	NDUFS2	MYL1	CALR	SPRY2	FGFR3	OAS1	IFIT1	CCL5	STAT1	PIM1	GBE1	ENO1	TOP2A	COL5A1	POLR2G	C1S	IDI1	DFFA	ACTN3	FSTL1	ACSL3	TGFB1
EXOSC4	NFKBIA	SMURF2	SOD1	CENPE	CCNG1	SET	SDHA	TNNC1	HK2	HBEGF	NOS1	IFIT3	MX1	FPR1	IL1R1	IL2RA	PFKL	TPI1	CCNB2	FBN1	POLR2E	MMP14	FDFT1	CASP7	CLDN19	LRPAP1	PIAS1	IL12A
HSP90B1	TNFAIP3	SMURF1	GCLC	CKS2	FAS	SNRPA1	UQCRC1	TNNC2	PGK1	RBP4	PDE6B	IFI44	IFIT3	CCL20	CSF2RB	TNFRSF4	ALDOA	PFKP	CENPA	COL1A1	POLR2J	F10	DHCR7	CFLAR	DLG1	STC1	CAMKK2	CD3E
XBP1	PTGS2	BMPR2	CAT	DCLRE1B	TOB1	RAN	NDUFA9	MYH3	SLC7A5	HSD11B1	SIDT1	IFI35	IFI35	IL1A	SOCS3	SOCS1	ENO2	ERO1A	BIRC5	FN1	POLR2F	PLG	SQLE	BIRC3	TJP1	LPL	NKX3-1	CD3D
EXOSC9	CXCL1	SKIL	GPX4	DNMT1	GADD45A	SRSF2	NDUFS4	MYLPF	CTSC	ETV4	NTF3	IRF7	IRF7	CXCL8	STAT3	TNFRSF9	PGM1	ALDOB	CDC20	COL6A3	POLR2C	C1R	HMGCS1	PMAIP1	COL17A1	VEGFA	TMPRSS2	CD28
HSPA5	IER3	SKI	MPO	DONSON	PHLDA3	G3BP1	NDUFS1	TNNT3	ACSL3	GLRX	SCN10A	RSAD2	IFIT2	CCL7	OSMR	XBP1	NDRG1	VEGFA	PLK1	SERPINE1	POLR2K	SERPINE1	NSDHL	CASP8	NECTIN1	PF4	APPBP2	LYN
ATF3	CD83	ACVR1	PRDX1	EED	TAP1	STARD7	NDUFA2	TNNT2	SLC1A5	DUSP6	TAS2R4	IFI44L	OAS2	CCL22	IL2RG	RRAGD	HK2	MXI1	TTK	COL1A2	GTF2H3	SERPING1	LSS	JUN	CLDN9	THBD	CENPN	HCLS1
EXOSC1	CCL20	PMEPA1	PRDX6	GINS1	CDKN2B	NPM1	NDUFS8	CASQ2	M6PR	SCG5	DTNB	IFITM1	TAP1	CXCL11	IFNGR1	HK2	ALDOC	PKM	PRC1	COL4A1	POLR2D	C2	MVD	BCL2L11	CDH3	FGFR1	BMPR1B	IL18
EXOSC5	CXCL3	NCOR2	GCLM	GINS4	SFN	BUB3	SDHB	ACTC1	TFRC	ETV5	HTR1D	IFI27	EIF2AK2	CCR7	TYK2	PHLDA1	GPI	HK2	NDC80	COL4A2	ERCC3	F12	LDLR	MCL1	CTNND1	TNFRSF21	MAF	CRTAM
ASNS	MAFF	SERPINE1	TXN	H2AZ1	ZMAT3	EIF3D	NNT	MYOM1	DDIT3	ITGB2	MAST3	IRF9	RSAD2	EDN1	IL13RA1	IL2RB	MXI1	LDHA	KIF11	VCAN	DDB2	CFI	TM7SF2	IL1B	CDH1	CCND2	FADS1	IFNG
ARFGAP1	NFKB2	JUNB	SOD2	LIG1	DDB2	XPO1	ATP5PO	MYL4	TMEM97	AKT2	SLC6A3	OASL	MX2	CD40	TLR2	CTLA4	SLC2A1	EXT1	NUSAP1	IGFBP3	POLR1C	MMP2	ALDOC	SPTAN1	LIMA1	COL5A2	ZBTB10	CD3G
WFS1	TNFAIP2	SMAD1	PRDX4	MAD2L1	EI24	FBL	ATP5MC3	MYBPH	IFRD1	PPBP	CLDN8	EIF2AK2	IRF1	CXCL9	IFNGR2	NFIL3	P4HA1	SLC25A10	CKS2	TGFBI	XPC	C3	EBP	DIABLO	VCL	ITGAV	HMGCR	CD86
SRPRB	HBEGF	SMAD6	SELENOS	MCM2	PERP	EIF4A1	NDUFS7	MYH7	PLOD2	G0S2	TGM1	IFIT2	OAS3	IL6	IL10RB	CD83	ADM	GUSB	KIF2C	SPARC	PCNA	F9	SCD	BAX	SHROOM2	SERPINA5	SPCS3	IL10
DNAJB9	KLF6	PPP1R15A	PDLIM1	MCM4	DDIT4	CANX	ATP5F1A	MYH8	TUBA4A	GABRA3	PCDHB1	CXCL10	TNFSF10	IL1B	IL6	IKZF2	P4HA2	PFKFB1	MKI67	LUM	POLR2I	CTSO	PMVK	BIK	NECTIN3	KCNJ8	INSIG1	UBE2N
TSPYL2	BIRC3	TGIF1	TXNRD2	MCM5	ATF3	NAP1L1	NDUFV1	ACTN2	PSAT1	IRF8	THRB	TAP1	IRF9	TLR2	IL1R2	IL10	ENO1	PGAM1	AURKB	LAMC1	SUPT4H1	TMPRSS6	MVK	IL1A	NECTIN2	APP	NGLY1	BCL10
NFYA	PLAUR	FURIN	LAMTOR5	MCM7	BAX	CBX3	COX5B	TNNI1	CORO1A	BIRC3	YPEL1	SP110	CXCL10	IL1R1	IL3RA	TNFRSF18	PFKP	PYGB	TPX2	LOX	POLD3	MMP9	LPL	BID	CLDN14	JAG1	UBE2J1	CD4
CALR	ZFP36	SMAD3	G6PD	MELK	SESN1	CCT3	UQCRH	CRYAB	LDHA	FGF9	RYR2	DDX60	IFI44	CD69	IFNAR1	DHRS3	AK4	AK4	SMC4	LAMC2	POLR3GL	PROZ	SC5D	CDKN1A	PTPRC	COL3A1	ELK4	LCK
KHSRP	ICAM1	FKBP1A	MSRA	MMS22L	FDXR	C1QBP	NDUFA1	SGCG	MTHFD2	DCBLD2	GDNF	UBE2L6	BST2	ICAM1	TNFRSF1A	ECM1	FAM162A	P4HA1	BUB1	CCN2	POLR3C	MMP1	FADS2	GADD45A	THY1	SPP1	ABCC4	NCK1
DNAJC3	JUN	MAP3K7	MBP	NAA38	PIDD1	U2AF1	ATP5F1C	HRC	FADS2	INHBA	CAMK1D	USP18	XAF1	CCRL2	MYD88	ADAM19	PFKFB3	PMM2	CENPF	TAGLN	GTF2B	CFB	HMGCR	DDIT3	VASP	NRP1	ELOVL5	C2
EXOSC2	EGR3	BMPR1A	SRXN1	NASP	SAT1	UBE2L3	ATP5F1B	TNNT1	VLDLR	TFPI	AMBN	PSMB8	SP110	AQP9	ACVR1B	SLC2A3	VEGFA	FAM162A	RACGAP1	COL7A1	POLR1D	BMP1	HSD17B7	CDKN1B	ITGB1	OLR1	ALDH1A3	HLA-A
NOP14	IL1B	CTNNB1	NQO1	NUDT21	CDKN2A	SSBP1	COX7B	DES	WARS1	TSPAN1	LFNG	IFIH1	OASL	EREG	CSF3R	HIPK2	BNIP3L	SDC1	CENPE	LOXL2	NCBP2	VWF	ANXA13	TNF	ZYX	PDGFA	AZGP1	ITGB2
ATF6	BCL2A1	HIPK2	OXSR1	NUP205	AEN	SRSF1	SDHD	MYOZ1	SCD	ADAM8	SERPINA10	BST2	PSMB8	C3AR1	ITGB3	BATF3	TPI1	EGLN3	KIF23	COL6A2	NELFE	FGA	SREBF2	GSN	ACTN4	PTK2	ABHD2	HLA-DQA1
HYOU1	PPP1R15A	KLF10	GLRX2	ORC6	PPM1D	TCP1	CYCS	RYR1	P4HA1	SLPI	ALOX12B	LGALS3BP	IFI44L	GNA15	REG1A	BHLHE40	ERO1A	PC	UBE2C	ITGAV	GTF2F1	F11	PCYT2	TNFSF10	CLDN4	SLCO2A1	SAT1	CD1D
RRP9	ZC3H12A	BMP2	HMOX2	PCNA	FOXO3	MCM2	NDUFA6	CSRP3	ACTR2	PRKG2	CALCB	ADAR	IFITM3	CMKLR1	CXCL1	PTGER2	KDM3A	B4GALT7	MCM6	THBS2	ERCC5	THBD	ACSS2	CASP6	CADM3	PGLYRP1	DBI	CD80
NOP56	SOD2	ENG	FES	PLK4	BTG1	EIF3B	NDUFAB1	ADAM12	IDH1	MMP11	FGGY	ISG20	DDX60	PTGER4	A2M	DENND5A	CCNG2	FBP2	MCM3	COL16A1	LIG1	FURIN	ATF3	SQSTM1	ITGA3	VAV2	DHCR24	HLA-DRA
CXXC1	NR4A2	APC	PFKP	POLE	TXNIP	PSMD14	COX8A	ATP2A1	SLC2A1	MMP10	SPRR3	GBP2	LGALS3BP	LIF	CSF2RA	ITIH5	LDHA	IGFBP3	PTTG1	NNMT	ERCC1	MMP11	ADH4	FASLG	NF2	S100A4	SORD	THY1
IGFBP1	IL1A	PPM1A	NDUFB4	PRIM2	SLC19A2	SNRPA	ACO2	CKM	GBE1	TMEM158	ATP6V1B1	IRF1	GBP4	IL15	IL15RA	PHTF2	GYS1	CHPF	CDK1	TPM1	ERCC4	F8	ETHE1	EGR3	B4GALT1	MSX1	STK39	TLR1
CNOT4	RELB	XIAP	GPX3	RAD51AP1	IER3	PWP1	ATP5MC1	SVIL	SERPINH1	TNFAIP3	EDN1	PLSCR1	IRF8	NAMPT	IRF9	GADD45B	GAPDH	B3GAT3	KIF4A	CDH2	POLD4	LGMN	ECH1	CD44	NEXN	VTN	TPD52	HLA-G
DCP2	TRAF1	CDH1	SCAF4	RFC2	TP53	APEX1	CYC1	MYOM2	NUPR1	PRDM1	UPK3B	PSMB9	PSMB9	OPRK1	PDGFC	NRP1	BHLHE40	CHST12	ESPL1	MMP2	NELFB	HPN	CBS	FAS	CDH6	TIMP1	IDI1	HLA-DMB
PDIA6	BTG2	ID1	CDKN2D	RPA2	NOTCH1	TXNL4A	NDUFB6	MYL6B	PSMG1	GALNT3	GAMT	HERC6	PML	ITGB8	HAX1	NCOA3	ANGPTL4	HS2ST1	MAD2L1	COL11A1	RFC2	CTSB	GUSB	IL18	ADAM15	APOH	B2M	IL7
ATP6V0D1	DUSP1	LEFTY2	MGST1	RPA3	RRAD	HNRNPR	ATP5F1E	TPM2	PSPH	ETS1	PRODH	SAMD9	IFIH1	PTAFR	BAK1	CD79B	JUN	MPI	NEK2	THBS1	ELL	MBL2	FASN	IGFBP6	PTK2	PRG2	MAP7	IL4
PREB	MAP3K8	CDKN1C	ABCC1	SUV39H1	DCXR	PSMB2	COX5A	MYL2	NAMPT	MMP9	RYR1	CMPK2	UBE2L6	ADM	EBI3	AHR	SERPINE1	GNPDA1	KIF22	FAP	TAF10	F13B	LGALS3	PRF1	HADH	JAG2	DNAJB9	TNF
SEC31A	ETS2	TRIM33	FTL	TMPO	NINJ1	HPRT1	UQCRC2	CKMT2	CDKN1A	WNT7A	GPR19	IFITM3	IFI27	PLAUR	INHBE	TNFRSF1B	LOX	AKR1A1	HMMR	BGN	RRM2B	TIMP1	ATF5	DAP	LAMB3	LUM	FKBP5	CD247
GOSR2	F3	RAB31	ATOX1	UBE2T	FOS	MCM6	COX6A1	BIN1	BHLHE40	IGFBP3	SLC29A3	RTP4	ADAR	NFKB1	CRLF2	NDRG1	GCK	PPFIA4	KPNA2	SERPINH1	SUPT5H	CTSV	ANXA5	CCND1	CLDN11	CXCL6	HERC3	IL2
SERP1	SDC4	TJP1	STK25	WDR90	S100A10	NME1	ATP5F1D	MYH1	HSPA9	SPP1	EDN2	STAT2	LY6E	INHBA	TNFRSF1B	BCL2L1	PPFIA4	B3GAT1	CDKN3	FSTL1	RPA3	MMP8	TP53INP1	BTG3	CDH4		PGM3	HLA-DMA
NFYB	EGR1	SLC20A1	EGLN2	CDK1	FBXW7	SNRPD1	COX6C	ENO3	HSPA5	ETV1	GPRC5C	SAMD9L	STAT2	OSM	CD14	GABARAPL1	MAFF	CHPF2	CDC25A	POSTN	SNAPC5	A2M	CHKA	F2R	IRS1		HOMER2	STAT1
NHP2	IL6	CDK9	ERCC2	MCM3	PLK3	EEF1B2	ATP5PF	FLII	EGLN3	CLEC4A	C5	LY6E	CXCL9	TNFSF10	PTPN1	LIF	DDIT4	G6PD	H2AX	THY1	SSRP1	MMP10	GSTM2	SATB1	SORBS3		ELL2	IRF4
DCTN1	TNF	ID3	SBNO2	TOP2A	XPC	HSPD1	NDUFB3	FXYD1	LGMN	CCND2	ZC2HC1C	IFITM2	IL10RA	TNFSF15	PTPN2	TIAM1	SLC2A3	MDH2	CDC25B	SPP1	RFC3	MASP2	ACAT2	BNIP3L	CLDN8		UAP1	SRGN
SLC7A5	KDM6B	NOG	JUNB	MCM6	AK1	CAD	IDH3B	TPM3	PNP	TSPAN7	EDAR	HELZ2	PLA2G4A	IFNGR2	IL1B	BMPR2	IGFBP3	CHST6	PLK4	TNC	RPA2	FGG	AVPR1A	CASP4	EVL		SEC24D	INHBA
SSR1	NFKB1	ARID4B	PTPA	BIRC5	TRIAP1	RPL18	OGDH	DMD	XBP1	ITGBL1	KCNMB1	CXCL11	TRIM21	ADGRE1	CSF1	MAP3K8	NFIL3	PGLS	CDC6	TFPI2	ELOA	C8A	PLSCR1	TNFRSF12A	CLDN15		LMAN1	TLR3
EDEM1	LIF	IFNGR2	LSP1	CCNB2	BAK1	PGK1	NDUFB8	IGFBP3	SLA	EMP1	TENT5C	TRIM21	USP18	IL12B	IL18R1	RHOB	FOS	PGAM2	CCNF	NID2	TAF12	PLAU	CLU	CREBBP	THBS3		PMEPA1	ZAP70
EDC4	PTX3	ID2	NDUFA6	RRM2	CCND2	DDX18	SURF1	CHRNB1	DDX39A	CDADC1	STAG3	PARP14	PTGS2	CSF1	TNF	MYC	RBPJ	CHST1	MCM5	ITGB5	NELFCD	ADAM9	ERRFI1	RHOB	NECTIN4		INPP4B	CD74
EIF2AK3	FOSL1	PPP1CA	HHEX	HMGB2	APAF1	RPS2	COX6B1	SPEG	HSPE1	KIF5C	KRT4	TRIM26	EPSTI1	CXCL6	PF4	S100A1	HK1	GPC1	LMNB1	MMP3	TAF13	GSN	TRIB3	GPX3	JAM3		RRP12	CD40
MTHFD2	NR4A1	SPTBN1	GLRX	BUB1B	PDGFA	LDHA	NDUFB5	FHL1	ACLY	TRIB2	SLC25A23	PARP12	C1S	TNFRSF9	CXCL13	ETFBKMT	CITED2	GFUS	E2F3	VIM	TAF6	CAPN2	CXCL16	PDGFRB	CDH11		SELENOP	TRAF2
SRPRA	JAG1	WWTR1	NDUFS2	RFC3	NDRG1	RUVBL2	NDUFA4	ACTN3	SLC7A11	SDCCAG8	INSL5	NMI	DDX58	LYN	LTBR	CAPG	ISG20	ALG1	KIF15	LOXL1	TAF9	PLAT	TNFRSF12A	TSPO	ITGB4		NDRG1	B2M
NOLC1	CCL4	BCAR3	PRNP	EZH2	RALGDS	RNPS1	NDUFB1	TCAP	SSR1	PCP4	GP1BA	RNF31	IL15	ACVR2A	FAS	ST3GAL4	GALK1	GFPT1	CHEK1	FBLN5	GTF2A2	FN1	ACTG1	CCND2	RASA1		KRT19	BCL3
ERN1	GCH1	THBS1	IPCEF1	CHEK1	SERPINB5	EIF2S1	COX4I1	MYLK	GLA	CFHR2	KMT2D	HLA-C	NLRC5	LDLR	IL17RA	PENK	WSB1	PRPS1	UBE2S	COL12A1	VPS37D	CTSH	JAG1	XIAP	AKT2		ITGAV	LTB
FKBP14	CCL2	FNTA		SMC4	DGKA	RANBP1	COX7C	MYL3	SQSTM1	ALDH1A2	ABCG4	CASP1	NMI	BDKRB1	CXCL10	IRF4	PYGM	GOT1	NSD2	ELN	NME1	OLR1	LGMN	TIMP1	TMEM8B		B4GALT1	IFNGR1
ZBTB17	RCAN1	HDAC1		MKI67	CYFIP2	MCM5	UQCRFS1	PYGM	PDK1	NR0B2	MYH7	TRIM14	IDO1	HRH1	IL9R	CST7	STC1	MDH1	HMGB3	CDH11	RNMT	SPARC	FBXO6	CTNNB1	LAMA3		MAK	CCR5
WIPI1	DUSP2	UBE2D3		CDC20	KLF4	IARS1	SDHC	LDB3	PSMC2	ALDH1A3	BRDT	TDRD7	PSMB10	F3	STAM2	WLS	ZNF292	SLC35A3	DBF4	COMP	ERCC2	RGN	GPX8	IRF1	RSU1		SPDEF	CD40LG
YIF1A	EHD1	LTBP2		PLK1	IP6K2	UBE2E1	ATP6V1F	COX6A2	PRDX1	AMMECR1	PTGFR	DHX58	CXCL11	BST2	TNFRSF12A	TLR7	BTG1	GALK1	TACC3	SPOCK1	POLE4	C8B	PNRC1	HSPB1	ICAM1		GSR	HLA-DOA
CCL2	IER2	RHOA		KIF2C	ADA	MYC	COX7A2	FABP3	SERP1	SATB1	KCNN1	PARP9	ITGB7	PTGIR	STAT2	IKZF4	PLIN2	EGFR	MCM2	BMP1	VPS37B	LAMP2	ANTXR2	ADD1	CLDN18		KRT8	GLMN
DKC1	REL			DLGAP5	TNFSF9	AP3S1	SUCLG1	MYL7	TRIB3	GUCY1A1	SELENOP	PNPT1	SAMHD1	CD55	HMOX1	GBP4	CSRP2	ANGPTL4	CDKN2C	IL32	NT5C3A	C9	MAL2	TIMP2	GTF2F1		LIFR	IL6
EIF4EBP1	CFLAR			AURKB	KLK8	RFC4	NDUFS6	ITGB5	NFIL3	CSF2	IFI44L	TRIM25	HERC6	CALCRL	LEPR	RGS16	VLDLR	CITED2	CDKN1B	LAMA3	SNAPC4	PROS1	CD9	BTG2	TSC1		PLPP1	HLA-E
EIF4A1	RIPK2			CDC25A	PRKAB1	DUT	NDUFA7	CHRNA1	HMGCS1	APOD	PROP1	PSME1	CMPK2	CSF3	CBL	SPP1	JMJD6	PLOD2	FANCC	TIMP1	AAAS	CLU	PPARG	TIMP3	LAMC2		STEAP4	CD2
EIF2S1	NFKBIE			TRIP13	STOM	PSMA4	FH	SSPN	GOT1	TOR1AIP2	LGALS7	WARS1	SAMD9L	GPR132	CD9	IL13	EXT1	QSOX1	NASP	QSOX1	POLR1H	F2RL2	GLDC	LEF1	NRAP		GUCY1A1	CCL5
TATDN2	NR4A3			H2AX	SOCS1	RPS3	NDUFV2	COL3A1	TPI1	CMKLR1	BMPR1B	EPSTI1	RTP4	IL4R	CXCL3	SLC29A2	F3	ME2	STAG1	TIMP3	RFC4	CD9	STX5	CASP1	CTNNA1		SRP19	FAS
XPOT	PHLDA1			HMMR	PLK2	SNRPG	OXA1L	KCNH1	ELOVL6	TMEM176B	PDK2	UBA7	PTPN2	NLRP3	TGFB1	NFKBIZ	PDK3	SPAG4	GINS2	VCAM1	ITPA	CFH	STARD4	GPX1	CD99		CCND3	FASLG
LSM4	IER5			E2F8	CASP1	PHB2	NDUFC1	GJA5	ASNS	ADGRA2	DCC	PSME2	PARP14	IL15RA	MAP3K8	IL4R	ANKZF1	P4HA2	FBXO5	CCN1	POM121	PREP	CTNNB1	BCL10	FSCN1		IQGAP2	TLR6
CHAC1	TNFSF9			BRCA1	RCHY1	SSB	UQCR11	MYF6	PSMD14	LAPTM5	SNCB	B2M	TNFAIP2	ADORA2B	ITGA4	MXD1	UGP2	GAPDHS	POLQ	EDIL3	BRF2	LTA4H	TMEM97	IGF2R	COL16A1		RAB4A	PF4
STC2	GEM			MYBL2	PCNA	EIF4H	NDUFA5	MYH2	PSMA4	CD37	COL2A1	TRIM5	IFITM2	GCH1	CD38	CSF2	ALDOB	ENO2	EZH2	CALD1	RFC5	GP9	NIBAN1	CDC25B	GNAI2		SLC26A2	TGFB2
PDIA5	GADD45A			POLD1	RPS27L	SRSF3	CS	MAPK12	PPA1	CAB39L	UGT2B17	C1S	PLSCR1	OLR1	JUN	FAH	STC2	GOT2	RAD21	MAGEE1	SAC3D1	DUSP14	PDK3	AIFM3	TGFBI		SMS	CD79A
NABP1	CXCL10			RACGAP1	RB1	CCT4	ATP6V1G1	PGAM2	HPRT1	CIDEA	NPY4R	LAP3	SOCS1	PTGER2	SOCS1	CTSZ	ERRFI1	EXT2	STMN1	FBLN1	CLP1	CTSK	PLAUR	CD38	MPP5		ZMIZ1	INHBB
LSM1	PLK2			CKS1B	PPP1R15A	TFDP1	ATP5PB	MYOG	AURKA	ZNF639	DLK2	LAMP3	CASP1	CSF3R	ACVRL1	ITGAE	ENO3	SLC25A13	SUV39H1	SGCB	NME4	GDA	SEMA3B	PPP3R1	JUP		SGK1	ELANE
SDAD1	BHLHE40			KPNA2	POLH	EIF2S2	HCCS	MYH4	HMGCR	IL1B	WNT16	GBP4	ICAM1	MYC	PIM1	MUC1	PNRC1	HMMR	PRIM2	ECM1	PRIM1	CASP9	GNAI1	HGF	ACTN2		MERTK	SPI1
EIF4A2	EGR2			MSH2	RAB40C	CDK4	HADHB	AEBP1	GAPDH	GYPC	SLC6A14	NCOA7	WARS1	RELA	TNFRSF21	MAPKAPK2	HMOX1	PDK3	E2F1	LAMA2	VPS28	APOC1	ABCA2	CLU	INSIG1		HPGD	MAP3K7
EIF4E	SOCS3			CDKN3	ERCC5	SNRPD3	ATP5PD	HBEGF	DHFR	LY96	ITGB1BP2	TMEM140	PSME1	TNFAIP6	PIK3R5	TNFRSF21	PGF	CXCR4	CHAF1A	FSTL3	TSG101	CRIP2	ATXN2	ATF3	LAYN		ANKH	IL15
IARS1	SLC2A6			ATAD2	CDH13	PSMD1	PDHA1	MEF2C	DHCR7	FLT4	SLC12A3	CD74	ISG20	IL7R	GRB2	NT5E	GAPDHS	GPC4	NOLC1	TPM2	USP11	KLK8	NFIL3	LGALS3	PFN1		GNAI3	CTSS
DDX10	PTGER4			RPA1	DDIT3	RACK1	NDUFA8	NOS1	IMMT	SPON1	YBX2	GMPR	IRF2	IL18	IRF1	FLT3LG	CHST2	ECD	GSPT1	INHBA	TAF1C	SERPINC1	ALCAM	LUM	CNN2		SRF	CD47
GEMIN4	DUSP5			STMN1	TGFB1	GOT2	DLD	CNN3	UCHL5	BMP2	CKM	PSMA3	TRIM14	GABBR1	DNTT	CCND2	TMEM45A	GNE	BUB3	DAB2	TARBP2	ANXA1	FABP5	LMNA	TAOK2		SLC38A2	PRF1
TARS1	SERPINB2			TIPIN	FUCA1	PABPC4	OPA1	IGFBP7	YKT6	PLEK2	CPB1	PROCR	FCGR1A	CD82	CSF2	TRAF1	BCAN	B4GALT2	SMC1A	EMP3	POLH	ITIH1	S100A11	GADD45B	AMIGO2		HMGCS1	IL12RB1
ALDH18A1	NFIL3			TK1	H2AW	CCT5	SLC25A11	CACNA1H	INSIG1	IGF2	MAGIX	IL7	MARCHF1	TNFSF9	IL2RA	LCLAT1	ATF3	FUT8	ILF3	BASP1	CETN2	PRSS23	CPEB2	CDK2	MDK		ARID5B	LCP2
DDIT4	SERPINE1			CDCA8	TP63	PRPS2	ATP5ME	GSN	SQLE	NR1H4	ARHGDIG	IFI30	SOCS3	NMUR1	PTPN11	IL3RA	CAV1	MIOX	CDC7	ITGA5	POLD1	FBN1		IFNB1	INPPL1		CDC14B	SOCS1
HSPA9	TRIB1			ESPL1	HSPA4L	ACP1	PDHB	CACNG1	IGFBP5	SNAP25	CALML5	IRF2	JAK2	IL2RB	IL12RB1	CYFIP1	AMPD3	VCAN	INCENP	MGP	CANT1	MST1		RETSAT	CLDN6		TNFAIP8	CDKN2A
SEC11A	TIPARP			NCAPD2	EPHX1	PRPF31	ATP5MF	PPFIA4	IFI30	ACE	KRT1	CSF1	HLA-DMA	TLR1	CCR1	BCL2	GPC3	GPC3	CKS1B	VEGFA	PDE4B	F3		SMAD7	ARPC2		XRCC5	STAT4
EIF4A3	RELA			RANBP1	ABHD4	CCT2	NDUFB7	MB	CYP51A1	PRRX1	MTHFR	IL15	PARP12	LPAR1	CNTFR	FGL2	NDST1	B3GALT6	EXO1	CXCL1	DGCR8	KLF7		SOD1	SRC		GPD1L	CD7
POP4	BIRC2			MRE11	H2AJ	KARS1	IDH2	SPHK1	FGL2	C3AR1	ABCB11	CNP	TNFAIP6	IRAK2	PLA2G2A	PRNP	IRS2	HSPA5	H2AZ1	WNT5A	RAD51	CTSE		PTK2	PBX2		ACTN1	HLA-DOB
ERO1A	CXCL6			KIF4A	TRAF4	DEK	MTX2	SCHIP1	ENO1	TRAF1	MYOT	TENT5A	TRIM26	RIPK2	CXCL9	EEF1AKMT1	SAP30	ME1	TFDP1	SDC1	SURF1	ITGB3		ENO2	MAPK14		RPS6KA3	CD8A
CEBPG	LITAF			LMNB1	CTSF	EIF4G2	VDAC3	MEF2D	IDI1	TLR8	CELSR2	IL4R	VCAM1	MMP14	CD44	PUS1	GAA	ADORA2B	CCND1	PLOD2	PNP	CAPN5		HMOX1	MAP4K2		TSC22D1	ICAM1
BAG3	TNFAIP6			KIF22	IER5	XPOT	MDH1	SMTN	CYB5B	ID2	KLK7	CMTR1	CD274	P2RX7	IL7	ITGAV	SDC4	UGP2	KPNB1	PCOLCE	ADA	CSRP1		IER3	PTEN		PDLIM5	CCL4
KDELR3	CD44			UNG	TAX1BP3	SRM	ATP5MC2	CDKN1A	SHMT2	TMEM100	THNSL2	CD47	CIITA	SLC11A2	CXCL11	NCS1	STBD1	MIF	JPT1	GREM1	NME3	KLKB1		BCL2L10	CALB2		TMEM50A	GZMB
CEBPB	INHBA			SMC1A	TSC22D1	UBA2	IMMT	GAA	TXNRD1	PLAUR	CHRNG	LPAR6	NAMPT	SELL	CCL7	DCPS	IER3	NANP	LBR	ITGB1	GTF3C5	MSRB2		CD2	CNTN1		ADAMTS1	CSF1
CNOT2	PLAU			CCNE1	RGS16	KPNB1	MDH2	TPD52L1	G6PD	GADD45G	NR4A2	MOV10	SELP	P2RY2	LTB	AMACR	PKLR	ZNF292	HUS1	COL5A3	NT5C	TFPI2		GCH1	TSPAN4		NCOA4	IL11
SHC1	MYC			CDCA3	HRAS	PSMA7	SLC25A3	HSPB2	SLC9A3R1	CBX8	CD40LG	CASP8	GPR18	ABCA1	IL17RB	FAM126B	IGFBP1	STC2	KIF20B	RHOB	AK1	MMP3		MMP2	VCAN		AKAP12	STAB1
SPCS3	TNFRSF9			ASF1B	PVT1	TRA2B	ATP6V1D	SGCA	RAB1A	SCN1B	KRT13	TXNIP	FPR1	FFAR2	CD36	PTH1R	PLAUR	TPST1	TOP1	HTRA1	GTF2H1	MEP1A		VDAC2	CDH8		SCD	IL2RA
H2AX	SGK1			POLA2	ZFP36L1	COX5A	VDAC2	BDKRB2	EBP	PTBP2	GP2	SLC25A28	HELZ2	PROK2		ODC1	CAVIN3	PGM2	PDS5B	FGF2	HCLS1	GP1BA		TAP1	ATP1A3		PTK2B	NLRP3
SLC1A4	TNIP1			TIMELESS	SDC1	PA2G4	ACADM	COX7A1	PNO1	NAP1L2	CD207	SELL	PSME2	GNAI3		IGF1R	CCN5	GYS1	SRSF1	SNTB1	APRT	APOA1		PLAT	EPB41L2		CDK6	CCND3
RPS14	NAMPT			HELLS	WRAP73	PCBP1	COX7A2L	COL4A2	PIK3R3	AKAP12	CCR8	TRAFD1	SERPING1	TACR1		PTCH1	LARGE1	TKTL1	STIL	GADD45A	ERCC8	SERPINA1		IFNGR1	MYL9		ADRM1	EIF3A
NPM1	FOSL2			UBE2S	RAP2B	HNRNPA1	TIMM17A	PLXNB2	ACTR3	PLAT	ZBTB16	BATF2	CCL5	SLC7A1		ENO3	NOCT	TGFA	ABL1	MEST	IMPDH2	TF		APP	SPEG		H1-0	SIT1
CNOT6	PNRC1			PRKDC	COQ8A	CCNA2	ATP6V1E1	CTF1	LDLR	SCG3	PRKN	RIPK2	RNF31	CDKN1A		CD81	S100A4	CHST2	DTYMK	LRRC15	POLB	PEF1		BRCA1	ADRA1B		HSD17B14	IFNAR2
CKS1B	ID2			RAN	PLXNB2	PPIA	NDUFA3	COL15A1	SLC2A3	ANO1	CPA2	CCRL2	SOD2	CYBB		MAFF	RRAGD	PHKA2	CDC27	TNFRSF11B	SDCBP	GNG12		ROCK1	SYK		VAPA	HDAC9
PSAT1	CD69			USP1	HEXIM1	EIF3J	SLC25A6	KCNH2	UBE2D3	IL1RL2	MEFV	NUB1	TRIM25	TIMP1		EMP1	ZFP36	STMN1	BARD1	CD59	SF3A3	SIRT2		PSEN1	CADM2		CCND1	CARTPT
EIF4G1	IL7R			SPAG5	PROCR	ORC2	IDH3G	AGRN	ELOVL5	CXCL10	CCNA1	OGFR	LAP3	HBEGF		CDKN1C	EGFR	GALE	ATF5	ACTA2	DAD1	COMP		DCN	ALOX15B		XRCC6	TRAT1
YWHAZ	EFNA1			POLD3	SPHK1	PSMA2	ACADVL	MYO1C	CACYBP	ATG10	SLC38A3	MVB12A	PSMA3	SCARF1		CAPN3	EDN2	MET	CDC45	EFEMP2	UPF3B	HTRA1		PSEN2	CX3CL1		MYL12A	CCL22
SLC30A5	PHLDA2			DUT	NOL8	SYNCRIP	ETFA	SIRT2	EDEM1	YRDC	KLK8	ELF1	RNF213	EBI3		IL1R2	IDS	LCT	ODC1	MATN2	GUK1	MAFF		SOD2	MYH10		UBE2I	APBB1
MTREX	PFKFB3			TACC3	DEF6	HDAC2	TIMM9	SGCD	ATP6V1D	HDAC9	CYP39A1		PELI1	NFKBIA		SYT11	CDKN1A	IRS2	XPO1	PCOLCE2	TP53	LRP1		BMF	DMP1		PTPN21	FYB1
KIF5B	CCL5			KIF18B	SP1	LSM2	IDH3A	SORBS1	TES	PEG3	KCNQ2		CFB	SRI		TTC39B	RORA	POLR3K	SFPQ	SERPINE2	ADRM1	PF4		EREG	CDSN		AKT1	IL1B
DCP1A	YRDC			CDC25B	JAG2	VBP1	TIMM8B	VIPR1	TM7SF2	SEMA3B	SLC30A3		CD86	SLC7A2		ANXA4	DUSP1	B4GALT1	TMPO	GPC1	SEC61A1	CPQ		KRT18	MAPK13		PA2G	TIMP1
IFIT1	IFNGR2			SRSF1	CCP110	PSMA6	ATP6AP1	FGF2	PSMA3	TNNT2	CHST2		TXNIP	CCL17		BATF	MIF	EFNA3	PML	ABI3BP	POLA2	MMP15		TGFB2	MYL12B			RPS19
IMP3	SQSTM1			GINS3	DRAM1	CNBP	TIMM13	FKBP1B	ITGB2	LIF	ITIH3		HLA-DQA1	TLR3		P4HA1	PPP1R3C	LHX9	BRCA2	FUCA1	FEN1	RABIF		RELA	RAC2			JAK2
SPCS1	BTG3			NOLC1	RPL18	CDK2	UQCRQ	TEAD4	AK4	CFB	EGF		GCH1	APLNR		GPR65	DPYSL4	KDELR3	CTCF	SLIT3	ZNF707	HRG		WEE1	FBN1			KRT1
DNAJA4	GADD45B			SLBP	CEBPA	TARDBP	ABCB7	CASQ1	SLC1A4	BTC	MSH5		PNP	OSMR		SLC1A5	KDELR3	TALDO1	KNL1	LAMA1	NUDT9	C8G		RARA	DSC1			WARS1
VEGFA	KYNU			CHEK2	KIF13B	NOLC1	VDAC1	KLF5	TOMM40	PPP1R15A	TEX15		CCL7	IL10RA		IGF2R	DTNA	DPYSL4	KMT5A	PMEPA1	PDE6G	APOC2		CD14	CD34			IFNGR2
TTC37	G0S2			SPC25	MXD1	GSPT1	ATP5MG	PDLIM7	SLC6A6	PTPRR	CLPS		PTPN6	PSEN1		CKAP4	ADORA2B	VLDLR	SLC38A1	COL8A2	TYMS	SERPINB2		CD69	ICAM4			CCR2
TUBB2A	BTG1			BARD1	TRAFD1	HNRNPA2B1	PHB2	AK1	PPIA	CCL20	ENTPD7		SPPL2A	GPR183		CCR4	HS3ST1	CD44	TRA2B	FBN2	BCAP31	RAPGEF3		PEA15	MSN			EREG
FUS	MCL1			DCTPP1	OSGIN1	ETF1	DECR1	TAGLN	ADD3	ARG1	CLSTN3		IL4R	ATP2B1		CD44	CAVIN1	AGL	MYBL2	IGFBP2	DDB1	CPN1		DNAJC3	MAPK11			MMP9
EXOSC10	VEGFA			SMC3	ANKRA2	RPL6	SUCLA2	RIT1	ME1	RETN	CYP11B2		PNPT1	TNFRSF1B		P2RX4	NR3C1	SOX9	TROAP	PFN2	NFX1	ITGA2		CASP2	ACTC1			EGFR
EEF2	MAP2K3			RNASEH2A	HBEGF	TOMM70	GOT2	MEF2A	CCNF	KLF4	CLDN16		DHX58	BEST1		GATA1	KLF6	DDIT4	TENT4A	SDC4	RAD52	RAC1		CTH	TRAF1			IL16
EXOC2	CDKN1A			DEK	RAD51C	PTGES3	DLAT	ANKRD2	SLC37A4	MMD	HSD11B2		BTG1	GPC3		KLF6	GPC4	IDUA	CUL3	CD44	ADCY6	DPP4		PLCB2	CRB3			CFP
PAIP1	CCN1			CENPM	ITGB4	PSMA1	ATP6V1H	AKT2	ALDOA	PDCD1LG2	COQ8A		CASP8	SCN1B		ARL4A	CCN1	CASP6	MAPK14	GADD45B	ARL6IP1	WDR1		BMP2	ITGA2			WAS
BANF1	TANK			RAD51C	TRIB3	PSMC6	NDUFB2	LAMA2	BTG2	H2BC3	HNF1A		IFI30	ACVR1B		HOPX	TNFAIP3	GLCE	H2BC12	CXCL8	DGUOK	THBS1		HMGB2	ITGA10			ITGAL
	IFIT2			CBX5	INHBB	CTPS1	FDX1	DENND2B	UFM1	HOXD11	FGF22		CCL2	HPN		GPR83	CA12	COPB2	MYC	GLIPR1	POLL	FYN		PLPPR4	BAIAP2			KLRD1
	IL18			RFC1	VAMP8	HSPE1	HADHA	IFRD1	CCNG1	TRIB1	TFCP2L1		FGL2	SEMA4D		ITGA6	HEXA	DSC2	AMD1	ANPEP	SMAD5	PDGFB		H1-0	ARHGEF6			RARS1
	TUBB2A			POLD2	VWA5A	FAM120A	ATP6V1C1	NCAM1	STC1	F2RL1	OXT		CASP7	KLF6		CD48	BGN	HS6ST2	CBX1	P3H1	MPG	SH2B2		TGFBR3	ACTG1			TLR2
	IRF1			DSCC1	ABAT	PPM1G	MAOB	SYNGR2	NMT1	ANXA10	KCND1		SECTM1	CD48		DRC1	PPP1R15A	CDK1	CHMP1A	VEGFC	DUT	PECAM1		EBP	MVD			CCND2
	FOS			ILF3	CTSD	HNRNPD	NDUFB4	PICK1	PSMC6	TSPAN13	MACROH2A2		IL15RA	CXCR6		SELP	PGM2	PLOD1	DKC1	MMP14	POLA1	MMP7		TXNIP	PDZD3			IL2RG
	OLR1			DEPDC1	PTPRE	SERBP1	UQCR10	COL6A3	FDXR	MTMR10	NRIP2		CD40	SLC1A2		GLIPR2	PIM1	SDC2	YTHDC1	SGCD	AGO4	DUSP6		ANKH	ADAM9			ETS1
	RHOB			DCK	HINT1	CSTF2	ETFDH	CRAT	RRM2	CFH	RGS11		TRAFD1	GP1BA		SMPDL3A	PRDX5	GMPPB	CCNT1	PLOD1	RALA	CPB2		RHOT2	PCDH1			ITK
	AREG			CDKN2C	ALOX15B	PRDX4	GPX4	DMPK	DHCR24	LAT2	CPEB3		HLA-DRB1	TAPBP		PLSCR1	NAGK	PAXIP1	TGFB1	MATN3	ZWINT	S100A13		CYLD	SLIT2			NCR1
	NINJ1			MYC	VDR	EIF4E	PDHX	MYH11	PSMC4	ERO1A	TG		GBP6	RGS16		FURIN	CDKN1B	NSDHL	ATRX	MYL9	BCAM	CFD		GSTM1	KRT31			MAP4K1
	ZBTB10			TCF19	ELP1	ODC1	MFN2	MYH9	CTH	RELN	PTPRJ		LCP2	SLAMF1		SERPINB6	BRS3	RARS1	LIG3	SLC6A8	TK2	DCT		GSR	SGCE			CCL19
	PLPP3			RAD1	WWP1	USP1	AIFM1	IGF1	PSME3	KCNN4	NUDT11		HLA-G	LCK		TNFSF11	TKTL1	SLC16A3	NUP50	CALU	CSTF3	LEFTY2		BGN	GNAI1			PSMB10
	KLF4			LBR	NUPR1	RPL22	ACAA2	CKB	CFP	TMEM176A	FSHB		MT2A	HIF1A		GPX4	MT1E	GLRX	SLC7A5	PRRX1	GTF2H5	ANG		BCL2L1	PIK3CB			RPL39
	CXCL11			NBN	TCN2	HNRNPA3	ETFB	FST	POLR3G	MAP4K1	IDUA		RIPK1	AHR		LRRC8C	ATP7A	SRD5A3	RBL1	TNFRSF12A	HPRT1	C1QA		GNA15	NLGN2			EIF3J
	SAT1			PTTG1	CDKN2AIP	NCBP1	COX11	GPX3	ACACA	PTGS2	TNNI3		KLRK1	NMI		CCNE1	MT2A	SDC3	NUMA1	FMOD	BOLA2	HMGCS2		MGMT	YWHAH			ABCE1
	CSF1			UBR7	POM121	RPLP0	ECHS1	PVALB	QDPR	IL33	GTF3C5		UPP1	RHOG		CASP3	SDC3	HDLBP	RAD54L	ID2	GPX4	ISCU		PPT1	PARVA			CD8B
	GPR183			POLE4	ZNF365	ABCE1	PMPCA	PTP4A3	MCM2	MAFB	TFF2		PSMB2	TPBG		SH3BGRL2	TIPARP	COL5A1	EFNA5	GEM	MPC2	PLEK		F2	CRAT			F2
	PMEPA1			TUBG1	EPHA2	EIF1AX	ATP6V0B	ITGB1	PSMD12	LCP1	SSTR4		TDRD7	NPFFR2		SNX9	PKP1	CLDN9	PRPF4B	PLAUR	CDA	APOC3		IL6	ADAMTS5			ELF4
	PTPRE			CTCF	JUN	YWHAE	SLC25A5	HSPB8	SC5D	NGF	COPZ2		HIF1A	IFNAR1		PLEC	ANXA2	TFF3	UCK2	MYLK	ALYREF	P2RY1		SC5D	AMH			LY86
	TLR2			CNOT9	MAPKAPK3	MCM7	DLST	ACHE	CANX	CA2	PDCD1		EIF4E3	ICOSLG		BMP2	PGAM2	STC1	ARID4A	TGFB1	MRPL40	USP11		IFITM3	EGFR			FCGR2B
	ACKR3			TUBB	SLC7A11	YWHAQ	COX15	CHRNG	RPN1	SERPINA3	SLC16A7		VAMP8	RASGRP1		ICOS	DDIT3	KIF20A	CUL1	SFRP1	NPR2	TIMP3		RNASEL	ICAM2			GBP2
	KLF10			SMC6	SERTAD3	VDAC1	CYB5A	PKIA	HSPA4	RGS16	KCNE2		PFKP	IFITM1		ALCAM	PRKCA	GYS2	UPF1	PLOD3	REV3L	ACOX2		EMP1	CD274			PRKCG
	MARCKS			ZW10	IRAK1	SMARCC1	ALAS1	NAV2	NIBAN1	CTSS	MFSD6		CD38	KCNJ2		LTB	SLC37A4	SLC37A4	DR1	IL6	EDF1	HNF4A		CAV1	CDH15			RPS9
	LAMB3			PA2G4	ABCC5	SNRPD2	SLC25A4	HDAC5	TBK1	USP12	KLHDC8A		ZBP1	LY6E		ENPP1	CXCR4	LHPP	MNAT1	APLP1	GSDME	S100A1		DNM1L	SHC1			MTIF2
	CEBPB			SSRP1	UPP1	HNRNPU	CPT1A	ATP6AP1	SEC11A	CPE	CNTFR		BANK1	IL18R1		IL1RL1	EFNA3	SDHC	SMC2	FBLN2	TMED2	GNB2		ANXA1	MPZL2			GZMA
	TRIP10			NAP1L1	CD81	HDDC2	SLC25A20	CLU	BCAT1	SPARCL1	IL5		TOR1B	IL10		MYO1C	CP	NASP	RBM14	MSX1	STX3	ARF4		TOP2A	WNK4			AARS1
	F2RL1			ANP32E	LIF	PSMD3	MTRR	ACSL1	PSMB5	ABCB1	NPHS1		RBCK1	KCNA3		IFNGR1	KLF7	AURKA	RPA2	PTX3	RAE1			ISG20	NFASC			CD96
	KLF9			HMGB3	RPL36	RRM1	COX17	COL1A1	PSMD13	USH1C	SCGB1A1		PDE4B	HAS2		PLIN2	CCN2	B3GNT3	SQLE	FZD8	UMPS			SLC20A1	PIK3R3			CSK
	LDLR			IPO7	FAM162A	SF3A1	CYB5R3	MRAS	PGM1	CSF2RA	CCDC106		MVP	DCBLD2		IL18R1	CHST3	ISG20	ORC6	JUN	EIF1B			MADD	SDC3			HIF1A
	TGIF1			RAD21	RNF19B	LSM7	TOMM22	PDE4DIP	PLK1	BTBD3	PAX3		IL7	LAMP3		AHNAK	TPD52	LDHC	CDK4	FERMT2	AK3			PPP2R5B	SIRPA			CCL2
	RNF19B			CDK4	CDK5R1	ERH	ACAT1	AGL	GLRX	IL2RG	VPREB1		BPGM	VIP		PRKCH	LXN	ARPP19	POLE	DKK1	NUDT21			BCAP31	GRB7			ICOSLG
	DRAM1			CDKN1A	STEAP3	RPL14	MRPS11	ERBB3	COPS5	DNMBP	TSHB		CMTR1	CD70		TNFRSF8	B4GALNT2	CENPA	RASAL2	SNAI2	RBX1			ERBB3	FLNC			NPM1
	B4GALT1			BRMS1L	PITPNC1	PSMB3	ATP6V0C	GABARAPL2	ETF1	IL10RA	CACNA1F		AUTS2	RGS1		SYNGR2	PPARGC1A	HOMER1	HOXC10	DST	SRSF6			NEDD9	PARD6G			IL4R
	DNAJB4			CTPS1	SLC35D1	IFRD1	PDK4	CAV3	GSK3B	EREG	AKR1B10		B2M	SLC31A1		GALM	BCL2	BIK	RPS6KA5	TPM4	GMPR2			SAT1	COL9A1			CCL11
	CSF2			RAD50	TPRKB	NCBP2	TIMM10	BHLHE40	NUP205	PRELID3B	P2RX6		RIPK2	ADRM1		POU2F1	GCNT2	CYB5A	CUL4A	DCN	DCTN4			PDCD4	NRXN2			NME1
	PDE4B			TRA2B	RRP8	GLO1	LDHA	PPP1R3C	SORD	EPHB2	KRT15		CD69	KCNMB2		EOMES	HAS1	HAX1	SLC7A1	GJA1	COX17			BCL2L2	MAP3K20			FLNA
	SNN			CSE1L	IL1A	NDUFAB1	ECI1	LARGE1	PHGDH	FBXO4	PAX4		MYD88	SERPINE1		NOP2	KLHL24	COG2	FOXN3	PMP22	CMPK2			FEZ1	SLC30A3			GPR65
	PLEK			PAICS	PMM1	CUL1	MRPL11	LPIN1	GMPS	CROT	BTG2		PSMA2	MXD1		PTRH2	SCARB1	IL13RA1	HMGA1	IGFBP4	CCNO			ERBB2	RHOF			ACHE
	STAT5A			STAG1	TPD52L1	NHP2	FXN	CDH13	RRP9	MPZL2	GPR3		PIM1	AXL		RHOH	SLC25A1	NOL3	SS18	COPA				DNAJA1	BMP1			EIF3D
	DENND5A			LUC7L3	IFI30	CLNS1A	MRPS12	NQO1	EEF1E1	ANKH	GRID2		NOD1	MEFV		CDC6	SDC2	CLDN3	TRAIP	LRP1				DAP3	MMP2			IGSF6
	CCND1			PPM1D	GM2A	TRIM28	COX10	PRNP	LTA4H	CBR4	TCL1A		CFH	PVR		MYO1E	CASP6	AGRN	PRMT5	ITGA2				DPYD	ICAM5			F2R
	DDX58			NME1	RPS12	RSL1D1	RHOT1	PSEN2	SDF2L1	DOCK2	PLAG1		TAPBP	CCL24		CXCL10	VHL	CLN6	CUL5	FLNA				NEFH	VWF			IL13
	SPHK1			SRSF2	EPS8L2	HNRNPC	ACAA1	DAPK2	FKBP2	GPRC5B	PKP1		SLC25A28	PDE4B		SNX14	FOXO3	TXN	DDX39A	MFAP5				PAK1	MYH9			TAP1
	CD80			XPO1	TM4SF1	COPS5	ACADSB	LSP1	RDH11	RABGAP1L	IRS4		PTPN1	LCP2		IRF6	PDGFB	PAM	MARCKS	PTHLH				FDXR	CD209			DARS1
	TNFAIP8			HNRNPD	BLCAP	XRCC6	LDHB	SLC6A8	CXCR4	MALL	IL12B		TNFAIP3	PDPN		IL10RA	B3GALT6	CAPN5	PBK	TGFBR3				GPX4	VCAM1			IRF7
	CCNL1			PMS2	MKNK2	SLC25A3	MRPS30	REEP1	MLLT11	STRN	EPHA5		SSPN	IRF7		MAP6	SLC2A5	PKP2	ORC5	SFRP4				ETF1	DHX16			ACVR2A
	FUT4			ASF1A	CD82	MRPL9	ATP1B1	EIF4A2	GCLC	ST6GAL1	SOX10		NUP93	MET		TNFSF10	SRPX	ABCB6	SAP30	LGALS1				CCNA1	ACTG2			CXCR3
	CCRL2			EXOSC8	RACK1	POLE3	BDH2	SH2B1	TCEA1	PIGR	SNN		MTHFD2	ATP2A2		SPRED2	EFNA1	DCN	KATNA1	RGS4				GUCY2D	NEGR1			PRKCB
	SPSB1			MLH1	ST14	POLD2	SLC25A12	MYBPC3	MAP2K3	VWA5A	CACNG1		CDKN1A	SLC31A2		SELL	GLRX	GMPPA	HNRNPD	CDH6				AVPR1A	NF1			CXCL9
	TSC22D1			NUP107	TCHH	H2AZ1	TIMM50	ITGA7	HSPD1	PSMB8	SPHK2		IRF4	FZD5		SERPINC1	ACKR3	BPNT1	POLA2	SAT1					ADAM23			PTPN6
	B4GALT5			ORC2	HDAC3	AIMP2	MRPL34	SPTAN1	SYTL2	F13A1	IGFBP2		NFKB1	ITGA5		CDCP1	PAM	ANG	HIRA	NT5E					PLCG1			NCF4
	SIK1			TP53	CCNK	NOP56	ISCA1	SORBS3	MCM4	NRP1	CAPN9		BATF2	SGMS2		RORA	TGFBI	GPR87	HIF1A	DPYSL3					KCNH2			UBE2D1
	CLCF1			TFRC	RHBDF2	PRDX3	MRPL35	PC	PPP1R15A	SOX9	TCF7L1		HLA-B	MARCO		COCH	DCN	GAL3ST1	SYNCRIP	PPIB					CERCAM			LIF
	NFE2L2			HMGA1	NUDT15	MRPS18B	IDH1	SCD	USO1	JUP	TGFB2		LATS2	CD14		CSF1	SIAH2	ALDH7A1	TLE3	TGM2					NRTN			CCR1
	FOSB			PSIP1	TGFA	EPRS1	HSPA9	GNAO1	NFKBIB	ADGRL4	SMPX		IRF5	EIF2AK2		F2RL2	PLAC8	NT5E	NCL	SGCG					IKBKG			MBL2
	PER1			DDX39A	ISCU	KPNA2	MRPL15	STC2	UNG	ZNF277	LYPD3		SLAMF7	ROS1		UCK2	FBP1	IDH1	RAD23B	ITGB3					DSC3			DEGS1
	NFAT5			SNRPB	LDHB	HSP90AB1	MRPS15	CFD	GTF2H1	EPB41L3	PNMT		ISOC1	ATP2C1		CA2	TPST2	PYGL	E2F2	PDLIM4					ACTB			TPD52
	ATP2B1			CDKN1B	TNNI1	RPL34	TOMM70	RB1	RPA1	PCSK1N	SYNPO		P2RY14	NDP		IFITM3	PHKG1	NDUFV3	EGF	CTHRC1					TUBG1			AKT1
	IL12B			MTHFD2	FGF13	SRPK1	TCIRG1	BAG1	HSP90B1	FUCA1	MX1		STAT3	BTG2		UMPS	MYH9	NDST3	HMGN2	ECM2					PPP2R2C			RIPK2
	IL6ST			WEE1	RXRA	MAD2L1	ISCU	ABLIM1	ERO1A	PLVAP	IFNG		NCOA3	MSR1		HUWE1	CDKN1C	PPP2CB	SRSF10	CRLF1					HRAS			IKBKB
	SLC16A6			PRDX4	APP	DHX15	POLR2F	PTGIS	GSR	ADAM17	NR6A1		HLA-A	PTPRE		COL6A1	GRHPR	PSMC4	SNRPD1	AREG					MMP9			GCNT1
	ABCA1			PHF5A	F2R	MCM4	NQO2	MAPRE3	PITPNB	AVL9	ACTC1		IL6	RNF144B		ABCB1	PCK1	TPBG	CASP8AP2	IL15					TNFRSF11B			SOCS5
	HES1			TBRG4	CLCA2	RPS5	NDUFC2	OCEL1	EPRS1	ADAMDEC1	RSAD2		GZMA	PCDH7		RNH1	INHA	TGFBI	SMARCC1	MCM7					PKD1			IRF8
	BCL6			SHMT1	CGRRF1	CCT7	MRPS22	SH3BGR	SRD5A1	HKDC1	ADRA2C		IFNAR2	SPHK1		IRF8	HSPA5	GALK2	SLC12A2	GAS1					CDK8			TAP2
	IRS2			PRPS1	CSRNP2	HDGF	POR	NOTCH1	TUBG1	MAP7	BARD1		CD74	IL18RAP		GUCY1B1	NDST2	CTH	NOTCH2	PRSS2					FYB1			EIF4G3
	SLC2A3			DIAPH3	ACVR1B	RPS6	ATP6V0E1	TSC2	MTHFD2L	IL7R	HTR1B		RAPGEF6	RTP4		AHCY	NEDD4L	KIF2A	TNPO2	CADM1					AMIGO1			ABI1
	CEBPD			NUP153	BMP2	SNRPB2	PHYH	TGFB1	ADIPOR2	RBM4	FGF16		CASP4	RAF1		PRAF2	TPBG	CACNA1H	SMAD3	OXTR					CD276			CCL7
	IL23A			PSMC3IP	GPX2	PSMC4	MPC1	FDPS	NUFIP1	BPGM	TENM2		FAS	CHST2		GSTO1	XPNPEP1	ANKZF1	MAP3K20	SCG2					GAMT			IL2RB
	SMAD3			XRCC6	KRT17	CDC20	GPI	CAMK2B	CDC25A	ENG	CDKAL1		OGFR	ITGB3		TWSG1	IL6	SAP30	HSPA8	CXCL6					NLGN3			BRCA1
	TAP1			PNN	TM7SF3	TUFM	AFG3L2	EPHB3	PDAP1	GFPT2	SHOX2		ARL4A	KIF1B		CDC42SE2	SLC6A6	RBCK1	G3BP1	MMP1					SKAP2			FGR
	MSC			HUS1	ZBTB16	RRP9	HSD17B10	GADD45B	STARD4	PLAU	SGK1		SRI	SELE		PLAGL1	MAP3K1	ELF3	PTTG3P	TNFAIP3					RRAS			IL18RAP
	IFIH1			RBBP7	PTPN14	CDC45	CASP7	APP	BUB1	GNG11	RIBC2		LYSMD2	NOD2		APLP1	LDHC	RPE	DMD	CAPG					CAP1			MRPL3
	IL15RA			PDS5B	TSPYL2	TYMS	PRDX3	APLNR	ARPC5L	PTCD2	SKIL		CSF2RB	C5AR1		PLPP1	AKAP12	B4GALT4	MEIS1	CAP2					EXOC4			CXCL13
	TNIP2			NOP56	SLC3A2	ILF2	MGST3	ITGB4	GPI	MAP3K1	NGB		ST3GAL5	EMP3		SPRY4	TES	DEPDC1	HNRNPU	MXRA5					ACTA1			CAPG
	BCL3			MXD3	S100A4	VDAC3	HTRA2	SOD3	EIF2S2	CBL	ASB7		C1R	CLEC5A		SCN9A	KIF5A	RRAGD	SRSF2	FOXC2					TIAL1			EIF5A
	PANX1			PPP1R8	GLS2	IMPDH2	BCKDHA	FOXO4	CD9	CXCR4	MYO15A		CASP3	TACR3		SHE	LALBA	IER3	MT2A	NTM					LDLRAP1			RPS3A
	FJX1			GSPT1	CCND3	SF3B3	LRPPRC	EFS	ATP2A2	NIN	SLC5A5		CMKLR1	SLC4A4		PDCD2L	COL5A1	ALDH9A1	NUP98	ENO2					VAV2			GALNT1
	EDN1			CDKN2A	PRMT2	NOP16	RETSAT	PFKM	GGA2	IKZF1	KRT5		NFKBIA	MEP1A		CCND3	GPC1	DLD	EWSR1	FAS					AKT3			ST8SIA4
	EIF1			AK2	NHLH2	SRSF7	ECH1	COL6A2	HMBS	WDR33	ZNF112		METTL7B	SELENOS		LRIG1	HDLBP	MERTK	KIF5B	BDNF					SYMPK			CCL13
	BMP2			CIT	BAIAP2	GNL3	RHOT2	DTNA	RIT1	MYCN	TFAP2B		ST8SIA4	LTA		SWAP70	ILVBL	GCLC	MTF2	ADAM12					STX4			RPL3L
	DUSP4			ING3	RETSAT	EXOSC7	BAX	KIFC3	SKAP2	FCER1G	VPS50		XCL1	PIK3R5		SLC39A8	NCAN	FKBP4	E2F4	PVR					PECAM1			LY75
	PDLIM5			JPT1	IRAG2	MRPL23	MTRF1	SPARC	STIP1	PECAM1	CD80		IL2RB	STAB1		RABGAP1L	TGM2	SOD1	BCL3	CXCL12					MADCAM1			TAPBP
	ICOSLG			POP7	H1-2	RAD23B	GLUD1	SPDEF	DAPP1	CCSER2	ATP4A		VAMP5	IRF1		TGM2	ETS1	MED24	PURA	PDGFRB					ITGA9			NOS2
	GFPT2			SYNCRIP	DNTTIP2	RPS10	SUPV3L1	SLN	ABCF2	SNAP91	ARPP21		IL18BP	ICAM4		PNP	HOXB9	AK3	MEIS2	SLIT2					CD86			RPL9
	KLF2			EIF2S1	MXD4	PHB	GRPEL1	WWTR1	NFYC	EVI5	SERPINB2		ZNFX1	P2RX4		AGER	SELENBP1	XYLT2	PAFAH1B1	NOTCH2					TRO			BCAT1
	TNC			LYAR	SEC61A1	DDX21	PDP1	CD36	ATP5MC1	TNFRSF1B	TLX1		ARID5B	ABI1		ETV4	FOSL2	ARTN	WRN	COLGALT1					CLDN5			IL9
	SERPINB8			PAN2	HMOX1	CYC1	ALDH6A1	ADCY9	PFKL	GPNMB	EFHD1		APOL6	CX3CL1		CD86	SULT2B1	PPIA	H2AZ2	GPX7					MPZL1			IL27RA
	MXD1			SPC24	RAD9A	PABPC1	OAT	APOD	CCT6A	TPH1	P2RY4		STAT4	SLC28A2			TGFB3	CHST4	ODF2	WIPF1					WASL			DYRK3

## Sheet: DEG signatures
Supplementary Table 2d. Transcriptomic Signatures for DEG enrichement and radiogenomic analysis
Category	ONTOLOGY	ID	Description	Gene name
antigen procesing and presentation	BP	GO:0002468	dendritic cell antigen processing and presentation	CD74/CD68/SLC11A1/HLA-DRA/FCGR2B/THBS1/HLA-DRB1
	BP	GO:0002478	antigen processing and presentation of exogenous peptide antigen	HLA-DMB/CD74/IFI30/CTSS/HLA-DRA/HLA-DOA/CYBB/NCF1/FCGR2B/HLA-DPB1/HLA-DRB1/HLA-DQA1/HLA-DQA2/HLA-DQB1
	BP	GO:0002495	antigen processing and presentation of peptide antigen via MHC class II	HLA-DMB/CD74/IFI30/CTSS/HLA-DRA/HLA-DOA/FCGR2B/HLA-DPB1/HLA-DRB1/HLA-DQA1/HLA-DQA2/HLA-DQB1
	BP	GO:0002504	antigen processing and presentation of peptide or polysaccharide antigen via MHC class II	HLA-DMB/CD74/IFI30/CTSS/HLA-DRA/HLA-DOA/FCGR2B/HLA-DPB1/THBS1/HLA-DRB1/HLA-DQA1/HLA-DQA2/HLA-DQB1
	BP	GO:0002577	regulation of antigen processing and presentation	CD74/CD68/SLC11A1/HLA-DOA/FCGR2B/THBS1/LILRB2
	BP	GO:0002604	regulation of dendritic cell antigen processing and presentation	CD74/CD68/SLC11A1/FCGR2B/THBS1
	BP	GO:0019882	antigen processing and presentation	HLA-DMB/CD74/CD68/IFI30/SLC11A1/CTSS/HLA-DRA/HLA-DOA/CYBB/NCF1/ICAM1/FCGR2B/HLA-DPB1/THBS1/LILRB2/HLA-DRB1/HLA-DQA1/HLA-DQA2/HLA-DQB1
	BP	GO:0019884	antigen processing and presentation of exogenous antigen	HLA-DMB/CD74/IFI30/CTSS/HLA-DRA/HLA-DOA/CYBB/NCF1/FCGR2B/HLA-DPB1/HLA-DRB1/HLA-DQA1/HLA-DQA2/HLA-DQB1
	BP	GO:0019886	antigen processing and presentation of exogenous peptide antigen via MHC class II	HLA-DMB/CD74/IFI30/CTSS/HLA-DRA/HLA-DOA/FCGR2B/HLA-DPB1/HLA-DRB1/HLA-DQA1/HLA-DQA2/HLA-DQB1
	BP	GO:0048002	antigen processing and presentation of peptide antigen	HLA-DMB/CD74/IFI30/SLC11A1/CTSS/HLA-DRA/HLA-DOA/CYBB/NCF1/FCGR2B/HLA-DPB1/HLA-DRB1/HLA-DQA1/HLA-DQA2/HLA-DQB1
	BP	GO:0050851	antigen receptor-mediated signaling pathway	IGKC/IGHG1/IGHG2/IGHA1/IGHA2/IGLC3/IGLC1/IGLC2/IGHM/IGHG3
	BP	GO:0050851	antigen receptor-mediated signaling pathway	LILRB4/HLA-DRA/FCGR2B/IGHA1/IGKC/HLA-DPB1/IGLC2/IGHG2/IGHG1/IGLC3/NFKBIZ/CD3E/IGHM/IGLC1/IGHA2/CD3D/HLA-DRB1/KLHL6/IGHG3/HLA-DQA1/IGHG4/HLA-DQA2/HLA-DQB1
cell adhesion	BP	GO:0007159	leukocyte cell-cell adhesion	HLA-DMB/LILRB4/CD74/VSIG4/S100A9/HLA-DRA/CCL2/ITGB2/S100A8/ICAM1/GPNMB/FCGR2B/CCL5/HLA-DPB1/IL1B/NFKBIZ/FOXJ1/LILRB2/CD3E/RHOH/HLA-DRB1/PDCD1LG2/CD27/TNFSF14/DPP4/IL6
	BP	GO:0022407	regulation of cell-cell adhesion	HLA-DMB/LILRB4/CD74/VSIG4/HLA-DRA/CCL2/ITGB2/ICAM1/PLAUR/GPNMB/FCGR2B/CCL5/HLA-DPB1/IL1B/FXYD5/NFKBIZ/FOXJ1/LILRB2/CD3E/RHOH/HLA-DRB1/IL1RN/PDCD1LG2/CD27/TNFSF14/DPP4/IL6
	BP	GO:0022409	positive regulation of cell-cell adhesion	HLA-DMB/LILRB4/CD74/HLA-DRA/CCL2/ITGB2/ICAM1/PLAUR/CCL5/HLA-DPB1/IL1B/NFKBIZ/LILRB2/CD3E/RHOH/HLA-DRB1/PDCD1LG2/CD27/TNFSF14/DPP4/IL6
	BP	GO:0033627	cell adhesion mediated by integrin	SERPINE1/ICAM1/LIF/ITGA5/ITGB2/PLAU/CD3E/CCL5/FERMT1/CYP1B1/DPP4/CXCL13
	BP	GO:0045785	positive regulation of cell adhesion	HLA-DMB/LILRB4/CD74/HLA-DRA/CCL2/ITGB2/ICAM1/PLAUR/SAA1/CCL5/HLA-DPB1/LIF/EMILIN1/COL8A1/IL1B/NFKBIZ/LILRB2/CD3E/RHOH/HLA-DRB1/RREB1/PDCD1LG2/CD27/TNFSF14/DPP4/IL6/IBSP
	BP	GO:1903037	regulation of leukocyte cell-cell adhesion	HLA-DMB/LILRB4/CD74/VSIG4/HLA-DRA/CCL2/ITGB2/ICAM1/GPNMB/FCGR2B/CCL5/HLA-DPB1/IL1B/NFKBIZ/FOXJ1/LILRB2/CD3E/RHOH/HLA-DRB1/PDCD1LG2/CD27/TNFSF14/DPP4/IL6
	BP	GO:1903039	positive regulation of leukocyte cell-cell adhesion	HLA-DMB/LILRB4/CD74/HLA-DRA/CCL2/ITGB2/ICAM1/CCL5/HLA-DPB1/IL1B/NFKBIZ/LILRB2/CD3E/RHOH/HLA-DRB1/PDCD1LG2/CD27/TNFSF14/DPP4/IL6
ECM REGULATION	BP	GO:0030198	extracellular matrix organization	CTSS/ITGB2/COL1A1/ICAM1/SPP1/COL3A1/COL1A2/SERPINE1/COL6A3/TIMP1/EMILIN1/COL8A1/LUM/MMP9/COL6A2/THBS1/COL8A2/SPINT1/COL5A1/PTX3/MMP19/COL4A1/COL15A1/COL13A1/LOX/MMP7/DPP4/IL6/TPSAB1/IBSP
	BP	GO:0030198	extracellular matrix organization	SERPINE1/ICAM1/PTX3/ITGA5/ITGB2/SPP1/COL1A2/ADAM8/COL6A2/THBS1/LOXL2/COL13A1/MMP11/COL1A1/TIMP1/IL6/TGFBI/LOX/COL3A1/MMP14/SMOC1/FERMT1/COL5A1/LUM/COL5A2/ADAM12/COL8A1/CYP1B1/TNR/MMP7/COL6A3/COL15A1/COL4A1/MMP19/HAPLN1/DPP4/ICAM5/IBSP/HPSE2/KLK7/POSTN
	BP	GO:0030199	collagen fibril organization	COL1A1/COL3A1/COL1A2/EMILIN1/LUM/COL5A1/COL13A1/LOX
	BP	GO:0030199	collagen fibril organization	COL1A2/LOXL2/COL13A1/MMP11/COL1A1/LOX/COL3A1/COL5A1/LUM/COL5A2/CYP1B1
	BP	GO:0032963	collagen metabolic process	CTSS/COL1A1/CIITA/COL1A2/EMILIN1/MMP9/COL5A1/MMP19/COL15A1/COL13A1/MMP7/IL6
	BP	GO:0043062	extracellular structure organization	CTSS/ITGB2/COL1A1/ICAM1/SPP1/COL3A1/COL1A2/SERPINE1/COL6A3/TIMP1/EMILIN1/COL8A1/LUM/MMP9/COL6A2/THBS1/COL8A2/SPINT1/COL5A1/PTX3/MMP19/COL4A1/COL15A1/COL13A1/LOX/MMP7/DPP4/IL6/TPSAB1/IBSP
	BP	GO:0043062	extracellular structure organization	SERPINE1/ICAM1/PTX3/ITGA5/ITGB2/SPP1/COL1A2/ADAM8/COL6A2/THBS1/LOXL2/COL13A1/MMP11/COL1A1/TIMP1/IL6/TGFBI/LOX/COL3A1/MMP14/SMOC1/FERMT1/COL5A1/LUM/COL5A2/ADAM12/COL8A1/CYP1B1/TNR/MMP7/COL6A3/COL15A1/COL4A1/MMP19/HAPLN1/DPP4/ICAM5/IBSP/HPSE2/KLK7/POSTN
Calcium and potasium transportation and regulation	BP	GO:0006813	potassium ion transport	SNAP25/ATP1A3/KCNIP3/KCNIP2/SLC12A5/KCNN1/KCNJ9/ABCC8/KCNH3/KCNC2/KCNJ11/KCNT1/KCNJ4/KCNB1/KCNK4/KCNH8/DPP10/KCNK3/GAL/KCNK12/KCNJ3/HTR2A/VIP/KCNK9/KCNS1
	BP	GO:0006816	calcium ion transport	ICAM1/LILRB2/JPH4/CCL2/JPH3/LGALS3/CACNA2D4/GRIN1/CCL5/CCR5/SLC8A2/CHRNB2/GRIN2C/CHRNA4/HPCA/STC1/UBASH3B/FAM155A/CACNA2D2/CAMK2A/CACNG2/LCK/CACNG3/CACNA1B/SLN/CACNA2D3/CATSPER1/ATP2B3/CHRNA9/HTR2A/CACNA1I/GRIN3A/RYR2
	BP	GO:0017156	calcium-ion regulated exocytosis	RAB3A/CDK5R2/RAPGEF4/SYN2/SYT1/SYT4/SYT13/SYT5/SYT7/KCNB1/SYT15/CACNA1I/RIMS2/UNC13C
	BP	GO:0017158	regulation of calcium ion-dependent exocytosis	CDK5R2/SYT1/SYT4/SYT13/SYT5/SYT7/KCNB1/SYT15/CACNA1I
	BP	GO:0032412	regulation of ion transmembrane transporter activity	JPH4/CCL2/JPH3/KCNIP2/SHANK1/GRIN1/SHISA7/SCN3B/HPCA/FGF13/KCNC2/NEFL/CACNG2/KCNJ11/RASGRF1/SCN2B/SHANK2/GAL/LRRC7/CACNG3/FXYD7/SLN/KCNS1/GRM5/RYR2
	BP	GO:0051592	response to calcium ion	ALOX5AP/THBS1/KCNIP2/SDC1/SYT1/HPCA/SYT4/SYT13/SYT5/SYT7/CACNG2/CPNE6/SYT15/NEUROD2/RASAL1/TNNT2/CPNE9/RYR2
	BP	GO:0071805	potassium ion transmembrane transport	SNAP25/ATP1A3/KCNIP3/KCNIP2/SLC12A5/KCNN1/KCNJ9/ABCC8/KCNH3/KCNC2/KCNJ11/KCNT1/KCNJ4/KCNB1/KCNK4/KCNH8/DPP10/KCNK3/GAL/KCNK12/KCNJ3/KCNK9/KCNS1
	BP	GO:0072503	cellular divalent inorganic cation homeostasis	S100A8/FPR1/S100A9/C5AR1/SLC11A1/JPH4/FPR3/JPH3/CD52/ADM/GRIN1/CCL5/CCR5/SLC8A2/GRIN2C/PTGER4/STC1/UBASH3B/FAM155A/SAA1/LCK/SLC30A3/GNG3/KCNK3/GPR17/CCKBR/ATP2B3/TAC1/CHRNA9/HTR2A/CCL14/CXCL13/GRM5/RYR2
	BP	GO:0072507	divalent inorganic cation homeostasis	S100A8/FPR1/S100A9/C5AR1/SLC11A1/FAM20A/JPH4/FPR3/JPH3/CD52/ADM/GRIN1/CCL5/CCR5/SLC8A2/GRIN2C/PTGER4/STC1/UBASH3B/FAM155A/SAA1/LCK/SLC30A3/GNG3/KCNK3/GPR17/CCKBR/ATP2B3/TAC1/CHRNA9/HTR2A/CCL14/CXCL13/GRM5/RYR2
	BP	GO:0071692	protein localization to extracellular region	SNAP25/RAB3A/LTBP2/ADAM8/CPLX1/STEAP3/CHGA/IL6/IL1RN/CCL5/VSNL1/RAPGEF4/CBLN1/ABCC8/CACNA2D2/SYT7/KCNC2/SAA1/KCNJ11/HLA-DRB1/SNCG/KCNB1/RAB3C/GAL/DPP4/RBP4/RIMS2/VIP/CARTPT
	BP	GO:1904062	regulation of cation transmembrane transport	HAMP/JPH4/CCL2/JPH3/KCNIP3/KCNIP2/SHANK1/GRIN1/SHISA7/SCN3B/HPCA/FGF13/UBASH3B/KCNC2/NEFL/CACNG2/KCNJ11/RASGRF1/SCN2B/DPP10/SHANK2/GAL/LRRC7/CACNG3/FXYD7/SLN/KCNS1/RYR2
	BP	GO:2001257	regulation of cation channel activity	JPH4/CCL2/JPH3/KCNIP2/SHANK1/GRIN1/SHISA7/HPCA/FGF13/KCNC2/NEFL/CACNG2/KCNJ11/RASGRF1/SHANK2/GAL/LRRC7/CACNG3/KCNS1
BRAIN FUNCTION	BP	GO:0001505	regulation of neurotransmitter levels	SNAP25/RAB3A/SYN1/CPLX1/CPLX2/NRXN1/HRH3/SYN2/SYT1/SYT4/SYT5/SYT7/PRKCG/CAMK2A/SNCG/SLC1A6/SLC32A1/GAD2/HTR2A/RIMS2/GRIN3A/UNC13C
	BP	GO:0001774	microglial cell activation	C1QA/ITGB2/C5AR1/MIR142/TLR2/TLR7/CST7/IL6
	BP	GO:0006836	neurotransmitter transport	SNAP25/RAB3A/SYN1/CPLX1/CPLX2/NRXN1/HRH3/SYN2/SYT1/SLC17A7/SYT4/SLC6A17/SYT5/SYT7/PRKCG/CAMK2A/SNCG/SLC1A6/SV2B/SLC32A1/SLC6A7/GAD2/HTR2A/SLC6A15/RIMS2/GRIN3A/UNC13C/SLC17A8
	BP	GO:0007269	neurotransmitter secretion	SNAP25/RAB3A/SYN1/CPLX1/CPLX2/NRXN1/HRH3/SYN2/SYT1/SYT4/SYT5/SYT7/PRKCG/CAMK2A/SNCG/SLC32A1/GAD2/HTR2A/RIMS2/GRIN3A/UNC13C
	BP	GO:0007416	synapse assembly	SRPX2/SHANK1/GABRB3/CHRNB2/NRXN1/GABRG2/CBLN1/FGF13/BSN/CUX2/CBLN2/LRTM2/IGFN1/GABRA1/SLITRK1/SHANK2/GABRB2/ASIC2/CDH9
	BP	GO:0007611	learning or memory	LILRB2/ITGA5/FOSL1/SNAP25/JPH3/SHANK1/GRIN1/SHISA7/SLC8A2/CHRNB2/NRXN1/SLC12A5/CNTNAP2/CCK/FGF13/NRGN/PRKCG/SCN2A/TNR/CUX2/GABRA5/RASGRF1/KCNK4/SHANK2/NEUROD2/CAMK4/DKK1/TAC1/HTR2A/VIP/GRM5/TBR1
	BP	GO:0007612	learning	FOSL1/SNAP25/JPH3/SHANK1/GRIN1/SLC8A2/CHRNB2/NRXN1/SLC12A5/CNTNAP2/CCK/FGF13/NRGN/TNR/GABRA5/SHANK2/NEUROD2/TAC1/GRM5/TBR1
	BP	GO:0007613	memory	ITGA5/JPH3/SHANK1/SHISA7/SLC8A2/CHRNB2/CCK/FGF13/SCN2A/CUX2/RASGRF1/KCNK4/CAMK4/TAC1/HTR2A
	BP	GO:0009612	response to mechanical stimulus	FOSL1/RETN/THBS1/CHI3L1/COL1A1/COL3A1/MMP14/NRXN1/PDE2A/CNTNAP2/PTGER4/TNFSF14/MMP7/KCNK4/ASIC2/ATP8A2/CHRNA9/HTR2A/RYR2/POSTN
	BP	GO:0009914	hormone transport	LIF/OSM/SNAP25/SPP1/RETN/ADM/CPLX1/CHGA/IL6/IL1RN/CCL5/VSNL1/RAPGEF4/CYP19A1/CRYM/ABCC8/CACNA2D2/SYT7/KCNC2/KCNJ11/HLA-DRB1/KCNB1/GAL/DPP4/SLC16A10/TAC1/RBP4/RIMS2/VIP/CARTPT/HTR1A
	BP	GO:0014046	dopamine secretion	RAB3A/CHRNB2/CHRNA4/SYT1/SYT4/SYT13/SYT5/SYT7/SNCG/SYT15/HTR2A
	BP	GO:0014059	regulation of dopamine secretion	RAB3A/CHRNB2/CHRNA4/SYT1/SYT4/SYT13/SYT5/SYT7/SNCG/SYT15/HTR2A
	BP	GO:0015872	dopamine transport	RAB3A/CHRNB2/CHRNA4/SYT1/SYT4/SYT13/SYT5/SYT7/SNCG/SYT15/HTR2A
	BP	GO:0031644	regulation of nervous system process	CTSC/CST7/CELF4/SHANK1/GRIN1/SLC8A2/NRXN1/DLGAP3/CBLN1/CCK/TNR/CUX2/SHANK2/NPTX1/RIMS2/VIP/CARTPT
	BP	GO:0048167	regulation of synaptic plasticity	LILRB2/SNAP25/JPH4/RAB3A/JPH3/SHANK1/GRIN1/CPLX2/SHISA7/SLC8A2/GRIN2C/CBLN1/NRGN/SYT7/TNR/CAMK2A/KCNB1/RASGRF1/SHANK2/SLC4A10/NEUROD2/CNTN4/RIMS2/UNC13C/GRM5
	BP	GO:0050432	catecholamine secretion	RAB3A/CHGA/CHRNB2/CHRNA4/HRH3/SYT1/SYT4/SYT13/SYT5/SYT7/SNCG/KCNB1/SYT15/HTR2A/VIP/CARTPT
	BP	GO:0050433	regulation of catecholamine secretion	RAB3A/CHGA/CHRNB2/CHRNA4/HRH3/SYT1/SYT4/SYT13/SYT5/SYT7/SNCG/KCNB1/SYT15/HTR2A/VIP/CARTPT
	BP	GO:0050803	regulation of synapse structure or activity	FCGR2B/LILRB2/SRPX2/CDK5R1/CHRNB2/NRXN1/CBLN1/SLC17A7/PAK3/CUX2/CBLN2/CAMKV/LRTM2/PTPRT/ARHGAP44/SLITRK1/NEUROD2/DGKB/ASIC2/LRFN2/CDH8/C1QL3/SLC17A8
	BP	GO:0050804	modulation of chemical synaptic transmission	LILRB2/SNAP25/JPH4/CCL2/RAB3A/SYN1/JPH3/CELF4/RETN/SHANK1/GRIN1/CPLX1/CPLX2/SHISA7/SLC8A2/CHRNB2/NRXN1/DLGAP3/GRIN2C/SYT1/CBLN1/SYT4/NRGN/SYT7/PRKCG/TNR/CUX2/CAMK2A/CACNG2/SNCG/KCNB1/RASGRF1/NRG3/GRM3/SHANK2/SLC4A10/CACNG3/CACNA1B/NEUROD2/DGKB/NPTX1/LRFN2/TAC1/CNTN4/HTR2A/RIMS2/CA7/GRIN3A/UNC13C/GRM5
	BP	GO:0050806	positive regulation of synaptic transmission	LILRB2/SNAP25/CCL2/RETN/SHANK1/SHISA7/SLC8A2/NRXN1/GRIN2C/SYT1/NRGN/TNR/CACNG2/SHANK2/CACNG3/TAC1/RIMS2/CA7
	BP	GO:0050807	regulation of synapse organization	FCGR2B/LILRB2/SRPX2/CDK5R1/CHRNB2/NRXN1/CBLN1/PAK3/CUX2/CBLN2/CAMKV/LRTM2/PTPRT/ARHGAP44/SLITRK1/NEUROD2/DGKB/ASIC2/LRFN2/CDH8/C1QL3
	BP	GO:0050808	synapse organization	FCGR2B/C5AR1/LILRB2/RAB3A/SYN1/INA/SRPX2/CDK5R1/SHANK1/SHISA7/SNCB/GABRB3/SLC8A2/CHRNB2/NRXN1/DLGAP3/GABRG2/CBLN1/FGF13/C3/PAK3/TNR/BSN/NEFL/CUX2/CBLN2/CAMKV/LRTM2/CACNG2/PTPRT/SNCG/ARHGAP44/IGFN1/GABRA1/SLITRK1/COL4A1/WNT7B/SHANK2/NEUROD2/GABRB2/DGKB/ASIC2/DKK1/LRFN2/CDH9/CDH8/C1QL3/UNC13C/GRM5
	BP	GO:0050890	cognition	C5AR1/LILRB2/ITGA5/FOSL1/SNAP25/JPH3/SHANK1/GRIN1/SHISA7/SLC8A2/CHRNB2/NRXN1/CHRNA4/HRH3/CHRM1/SLC12A5/CNTNAP2/CCK/FGF13/NRGN/PRKCG/SCN2A/TNR/CUX2/GABRA5/RASGRF1/KCNK4/JAKMIP1/SHANK2/NEUROD2/CAMK4/DKK1/TAC1/HTR2A/VIP/GRM5/TBR1
	BP	GO:0051937	catecholamine transport	RAB3A/CHGA/CHRNB2/CHRNA4/HRH3/SYT1/SYT4/SYT13/SYT5/SYT7/SNCG/KCNB1/SYT15/HTR2A/VIP/CARTPT
	BP	GO:0099003	vesicle-mediated transport in synapse	SNAP25/RAB3A/SYN1/SNAP91/CDK5R1/CPLX1/CPLX2/SNCB/PACSIN1/SH3GL2/CALY/RAPGEF4/SYN2/SYT1/HPCA/SLC17A7/SYT5/SYT7/PRKCG/BSN/SNCG/SLC32A1/HTR2A/RIMS2/GRIN3A/UNC13C/SLC17A8
	BP	GO:0099177	regulation of trans-synaptic signaling	LILRB2/SNAP25/JPH4/CCL2/RAB3A/SYN1/JPH3/CELF4/RETN/SHANK1/GRIN1/CPLX1/CPLX2/SHISA7/SLC8A2/CHRNB2/NRXN1/DLGAP3/GRIN2C/SYT1/CBLN1/SYT4/NRGN/SYT7/PRKCG/TNR/CUX2/CAMK2A/CACNG2/SNCG/KCNB1/RASGRF1/NRG3/GRM3/SHANK2/SLC4A10/CACNG3/CACNA1B/NEUROD2/DGKB/NPTX1/LRFN2/TAC1/CNTN4/HTR2A/RIMS2/CA7/GRIN3A/UNC13C/GRM5
	BP	GO:0099504	synaptic vesicle cycle	SNAP25/RAB3A/SYN1/SNAP91/CDK5R1/CPLX1/CPLX2/SNCB/PACSIN1/SH3GL2/RAPGEF4/SYN2/SYT1/SLC17A7/SYT5/SYT7/PRKCG/BSN/SNCG/SLC32A1/HTR2A/RIMS2/GRIN3A/UNC13C/SLC17A8
	BP	GO:0099643	signal release from synapse	SNAP25/RAB3A/SYN1/CPLX1/CPLX2/NRXN1/HRH3/SYN2/SYT1/SYT4/SYT5/SYT7/PRKCG/CAMK2A/SNCG/SLC32A1/GAD2/HTR2A/RIMS2/GRIN3A/UNC13C
	BP	GO:0035249	synaptic transmission, glutamatergic	CCL2/SHANK1/NRXN1/SYT1/SLC17A7/TNR/CACNG2/GRM3/SHANK2/CACNG3/HTR2A/CDH8/UNC13C/GRM5/SLC17A8
	BP	GO:0060078	regulation of postsynaptic membrane potential	CELF4/SHANK1/GRIN1/SLC8A2/CHRNB2/NRXN1/GRIN2C/GABRG2/CHRNA4/CHRM1/CBLN1/GABRA3/CUX2/GABRA5/GABRA1/SHANK2/GABRB2/GABRG1/CHRNA9/RGS7BP/RIMS2/GRIN3A/GRM5
endocytosis AND phagocytosis	BP	GO:0006898	receptor-mediated endocytosis	CD163/IGKC/SERPINE1/SAA1/MARCO/IGHA1/IGHA2/IGLC3/IGLC1/IGLC2
	BP	GO:0006898	receptor-mediated endocytosis	CD14/LILRB4/CD163/ITGB2/MSR1/STAB1/SERPINE1/FCGR2B/C3/IGHA1/IGKC/SAA1/IGLC2/IGLC3/SIGLEC1/IGLC1/IGHA2/ADM/MARCO/DKK1/HP/IGLV1-51
	BP	GO:0006898	receptor-mediated endocytosis	CD163/FCGR2B/CD14/SERPINE1/MSR1/SNAP25/IGKC/ITGB2/MARCO/IGLC1/SNAP91/ADM/STAB1/IGHA1/SH3GL2/CALY/HPCA/IGLC3/IGLC2/NECAB2/C3/VEGFA/CACNG2/SAA1/IGHA2/SH3GL3/CACNG3/IGLV1-51/DKK1/HP
	BP	GO:0006909	phagocytosis	PTX3/IGKC/IGHG1/IGHG2/MARCO/IGHA1/IGHA2/IGLC3/IGLC1/IGLC2/IGHM/IGHG3
	BP	GO:0006909	phagocytosis	CD14/FCGR3A/SLC11A1/FCGR2A/CCL2/ITGB2/MSR1/C2/CLEC7A/FCGR2B/C3/IGHA1/IGKC/TLR2/IGLC2/MYO1G/IGHG2/IGHG1/IL1B/IGLC3/CD300LF/THBS1/IGHM/IGLC1/IGHA2/RHOH/PTX3/IGHG3/MARCO/IGHG4/FCN1/IGLV1-51
	BP	GO:0006909	phagocytosis	FCGR2B/FCGR2A/CD14/FCGR3A/C2/MSR1/PTX3/MYO1G/SLC11A1/IGKC/CCL2/ITGB2/MARCO/IGLC1/THBS1/IGHG1/IGHA1/IGLC3/IGHG3/IGLC2/IGHM/IGHG2/FCN1/IGHG4/C3/SYT7/PRKCG/MET/IGHA2/IGLV1-51/ICAM5/IGLL5/XKR7
	BP	GO:0006910	phagocytosis, recognition	PTX3/IGKC/IGHG1/IGHG2/IGHA1/IGHA2/IGLC3/IGLC1/IGLC2/IGHM/IGHG3
	BP	GO:0006910	phagocytosis, recognition	CLEC7A/IGHA1/IGKC/IGLC2/IGHG2/IGHG1/IGLC3/IGHM/IGLC1/IGHA2/PTX3/IGHG3/IGHG4/FCN1
	BP	GO:0006910	phagocytosis, recognition	PTX3/IGKC/IGLC1/IGHG1/IGHA1/IGLC3/IGHG3/IGLC2/IGHM/IGHG2/FCN1/IGHG4/IGHA2/IGLL5
	BP	GO:0006911	phagocytosis, engulfment	IGKC/IGHG1/IGHG2/MARCO/IGHA1/IGHA2/IGLC3/IGLC1/IGLC2/IGHM/IGHG3
	BP	GO:0006911	phagocytosis, engulfment	ITGB2/MSR1/FCGR2B/C3/IGHA1/IGKC/IGLC2/IGHG2/IGHG1/IGLC3/THBS1/IGHM/IGLC1/IGHA2/RHOH/IGHG3/MARCO/IGHG4
	BP	GO:0006911	phagocytosis, engulfment	FCGR2B/MSR1/IGKC/ITGB2/MARCO/IGLC1/THBS1/IGHG1/IGHA1/IGLC3/IGHG3/IGLC2/IGHM/IGHG2/IGHG4/C3/IGHA2/IGLL5/XKR7
	BP	GO:0017157	regulation of exocytosis	HMOX1/FCGR2B/RAB3A/ITGB2/SYN1/CPLX1/CPLX2/SDC1/CDK5R2/VSNL1/RAPGEF4/SYT1/SYT4/SYT13/SYT5/SYT7/PRKCG/KCNB1/SYT15/RAB3C/KLRC2/HTR2A/CACNA1I/RIMS2/GRIN3A
	BP	GO:0010324	membrane invagination	IGKC/IGHG1/IGHG2/MARCO/IGHA1/IGHA2/IGLC3/IGLC1/IGLC2/IGHM/IGHG3
	BP	GO:0010324	membrane invagination	ITGB2/MSR1/FCGR2B/C3/IGHA1/IGKC/IGLC2/IGHG2/IGHG1/IGLC3/THBS1/IGHM/IGLC1/IGHA2/RHOH/IGHG3/MARCO/IGHG4
	BP	GO:0010324	membrane invagination	FCGR2B/MSR1/IGKC/ITGB2/MARCO/IGLC1/THBS1/IGHG1/IGHA1/IGLC3/IGHG3/IGLC2/IGHM/IGHG2/IGHG4/C3/IGHA2/IGLL5/XKR7
	BP	GO:0045229	external encapsulating structure organization	CTSS/ITGB2/COL1A1/ICAM1/SPP1/COL3A1/COL1A2/SERPINE1/COL6A3/TIMP1/EMILIN1/COL8A1/LUM/MMP9/COL6A2/THBS1/COL8A2/SPINT1/COL5A1/PTX3/MMP19/COL4A1/COL15A1/COL13A1/LOX/MMP7/DPP4/IL6/TPSAB1/IBSP
	BP	GO:0045229	external encapsulating structure organization	SERPINE1/ICAM1/PTX3/ITGA5/ITGB2/SPP1/COL1A2/ADAM8/COL6A2/THBS1/LOXL2/COL13A1/MMP11/COL1A1/TIMP1/IL6/TGFBI/LOX/COL3A1/MMP14/SMOC1/FERMT1/COL5A1/LUM/COL5A2/ADAM12/COL8A1/CYP1B1/TNR/MMP7/COL6A3/COL15A1/COL4A1/MMP19/HAPLN1/DPP4/ICAM5/IBSP/HPSE2/KLK7/POSTN
	BP	GO:0050764	regulation of phagocytosis	SLC11A1/CCL2/C2/CLEC7A/FCGR2B/C3/TLR2/IL1B/CD300LF/PTX3
	BP	GO:0050766	positive regulation of phagocytosis	SLC11A1/CCL2/C2/CLEC7A/FCGR2B/C3/IL1B/CD300LF/PTX3
	BP	GO:0099024	plasma membrane invagination	IGKC/IGHG1/IGHG2/MARCO/IGHA1/IGHA2/IGLC3/IGLC1/IGLC2/IGHM/IGHG3
	BP	GO:0099024	plasma membrane invagination	ITGB2/MSR1/FCGR2B/C3/IGHA1/IGKC/IGLC2/IGHG2/IGHG1/IGLC3/THBS1/IGHM/IGLC1/IGHA2/RHOH/IGHG3/MARCO/IGHG4
	BP	GO:0099024	plasma membrane invagination	FCGR2B/MSR1/IGKC/ITGB2/MARCO/IGLC1/THBS1/IGHG1/IGHA1/IGLC3/IGHG3/IGLC2/IGHM/IGHG2/IGHG4/C3/IGHA2/IGLL5/XKR7
	BP	GO:0140353	lipid export from cell	SNAP25/RAB3A/SPP1/RETN/CPLX1/HRH3/SYT1/CYP19A1/SLC17A7/CCK/SLC1A6/GAL/TAC1
Cell Death	BP	GO:0001906	cell killing	HLA-DRA/CLEC7A/ICAM1/HAMP/LTF/FCGR2B/C3/LYZ/RIPK3/HLA-DRB1/PRF1/GZMB/S100A12
	BP	GO:0043277	apoptotic cell clearance	CCL2/C2/C3/CD300LF/THBS1/RHOH/MARCO/FCN1
Cell proliferation	BP	GO:0032943	mononuclear cell proliferation	HLA-DMB/LILRB4/CD74/SLC11A1/VSIG4/GPNMB/FCGR2B/CCL5/HLA-DPB1/IL1B/FOXJ1/LILRB2/CD3E/RIPK3/CD180/GPR183/HLA-DRB1/GAPT/CLCF1/PDCD1LG2/MZB1/TNFSF14/IL6
	BP	GO:0032944	regulation of mononuclear cell proliferation	HLA-DMB/LILRB4/CD74/VSIG4/GPNMB/FCGR2B/CCL5/HLA-DPB1/IL1B/FOXJ1/LILRB2/CD3E/RIPK3/GPR183/HLA-DRB1/CLCF1/PDCD1LG2/MZB1/IL6
	BP	GO:0046651	lymphocyte proliferation	HLA-DMB/LILRB4/CD74/SLC11A1/VSIG4/GPNMB/FCGR2B/CCL5/HLA-DPB1/IL1B/FOXJ1/LILRB2/CD3E/RIPK3/CD180/GPR183/HLA-DRB1/GAPT/CLCF1/PDCD1LG2/MZB1/TNFSF14/IL6
	BP	GO:0070663	regulation of leukocyte proliferation	HLA-DMB/LILRB4/CD74/VSIG4/GPNMB/FCGR2B/CCL5/HLA-DPB1/IL1B/FOXJ1/LILRB2/CD3E/RIPK3/GPR183/HLA-DRB1/CLCF1/PDCD1LG2/MZB1/CCL8/IL6
Blood Circulation and coagulation	BP	GO:1903522	regulation of blood circulation	ICAM1/ATP1A3/KCNIP3/CACNA2D4/KCNIP2/ADM/CHGA/SLC8A2/SCN3B/STC1/FGF13/CACNA2D2/CACNG2/KCNJ11/KCNJ4/SCN2B/KCNK3/CACNG3/FXYD7/CACNA2D3/TNNT2/ASIC2/ATP2B3/TAC1/KCNJ3/HTR2A/RYR2/HTR1A
	BP	GO:0061337	cardiac conduction	ATP1A3/KCNIP3/CACNA2D4/KCNIP2/SLC8A2/SCN3B/CACNA2D2/CACNG2/KCNJ11/KCNJ4/SCN2B/KCNK3/CACNG3/FXYD7/CACNA2D3/ATP2B3/KCNJ3/RYR2
	BP	GO:0060047	heart contraction	ATP1A3/KCNIP3/CACNA2D4/KCNIP2/ADM/CHGA/SLC8A2/SCN3B/STC1/FGF13/CACNA2D2/CACNG2/KCNJ11/KCNJ4/SCN2B/KCNK3/CACNG3/FXYD7/CACNA2D3/TNNT2/ATP2B3/TAC1/KCNJ3/RYR2
	BP	GO:0050817	coagulation	COL1A2/SERPINE1/COL1A1/F13A1/COL3A1/SAA1/IL6/TFPI2
	BP	GO:0007596	blood coagulation	COL1A2/SERPINE1/COL1A1/F13A1/COL3A1/SAA1/IL6/TFPI2
	BP	GO:0007599	hemostasis	COL1A2/SERPINE1/COL1A1/F13A1/COL3A1/SAA1/IL6/TFPI2
	BP	GO:0008016	regulation of heart contraction	ATP1A3/KCNIP3/CACNA2D4/KCNIP2/ADM/CHGA/SLC8A2/SCN3B/STC1/FGF13/CACNA2D2/CACNG2/KCNJ11/KCNJ4/SCN2B/KCNK3/CACNG3/FXYD7/CACNA2D3/TNNT2/ATP2B3/TAC1/KCNJ3/RYR2
Hormone secretion	BP	GO:0046879	hormone secretion	LIF/OSM/SNAP25/SPP1/RETN/ADM/CPLX1/CHGA/IL6/IL1RN/CCL5/VSNL1/RAPGEF4/CYP19A1/ABCC8/CACNA2D2/SYT7/KCNC2/KCNJ11/HLA-DRB1/KCNB1/GAL/DPP4/SLC16A10/TAC1/RBP4/RIMS2/VIP/CARTPT/HTR1A
	BP	GO:0046883	regulation of hormone secretion	LIF/OSM/SNAP25/SPP1/RETN/CHGA/IL6/CCL5/VSNL1/RAPGEF4/CYP19A1/ABCC8/CACNA2D2/SYT7/KCNC2/KCNJ11/HLA-DRB1/KCNB1/GAL/DPP4/TAC1/RBP4/CARTPT/HTR1A
ERK cascade	BP	GO:0070371	ERK1 and ERK2 cascade	CHI3L1/CD74/CCL2/ICAM1/GPNMB/C5AR1/CCL5/PLA2G2A/LIF/EMILIN1/TBC1D10C/IL1B/GPR183/PTGER4/HLA-DRB1/MARCO/CCL20/CCL8/CHRNA9/CCL18
	BP	GO:0070372	regulation of ERK1 and ERK2 cascade	CHI3L1/CD74/CCL2/ICAM1/GPNMB/C5AR1/CCL5/PLA2G2A/LIF/EMILIN1/TBC1D10C/IL1B/GPR183/HLA-DRB1/MARCO/CCL20/CCL8/CHRNA9/CCL18
cell migration	BP	GO:0071674	mononuclear cell migration	CCL2/ICAM1/SERPINE1/C5AR1/SAA1/CCL5/MYO1G/SLAMF8/CCR5/THBS1/RIPK3/GPR183/CXCL10/CCL20/CXCL11/CCL8/S100A12/IL6/CCL18
	BP	GO:0097530	granulocyte migration	CD74/S100A9/CCL2/ITGB2/S100A8/C5AR1/SAA1/CCL5/SLAMF8/THBS1/RHOH/PTGER4/CXCL1/CXCL10/CCL20/DPP4/CXCL11/CCL8/S100A12/PPBP/CCL18
	BP	GO:0097530	granulocyte migration	S100A8/SLAMF8/S100A9/C5AR1/CXCL1/CCL2/ITGB2/LGALS3/ADAM8/CCL20/THBS1/CCL5/CXCL3/CCL18/PTGER4/SAA1/S100A12/DPP4/CCL26/CXCL5/CCL14/CXCL13/CXCL6
	BP	GO:0001819	positive regulation of cytokine production	CD14/CD74/SLC11A1/HMOX1/CLEC7A/SERPINE1/C3/C5AR1/OSM/SAA1/TLR2/H19/HLA-DPB1/IL1B/LUM/THBS1/LILRB2/CD3E/PTGER4/TLR7/CD2/GBP5/ALOX15B/FCN1/IL6
	BP	GO:0002283	neutrophil activation involved in immune response	CD14/LAIR1/CHI3L1/CD68/SERPINA1/SLC11A1/CTSZ/S100A9/FCGR2A/CTSS/FPR1/ITGB2/S100A8/CYBB/LTF/HK3/SERPINA3/PLAUR/CFD/C3/C5AR1/S100A11/OSCAR/TLR2/SIGLEC9/LYZ/RNASE2/HSPA6/TBC1D10C/MMP9/LILRB2/LILRB3/CLEC5A/PTX3/SLPI/GPR84/PLAC8/CLEC12A/CXCL1/CHIT1/HP/RETN/FCN1/S100A12/PPBP
	BP	GO:0002283	neutrophil activation involved in immune response	PLAUR/SIGLEC9/S100A8/HK3/FCGR2A/FPR1/CTSC/SERPINA1/S100A9/CD14/C5AR1/PTX3/CD68/LILRB3/LILRB2/ANPEP/CTSZ/SLC11A1/CXCL1/SLPI/SNAP25/HSPA6/RNASE2/RAB3A/ITGB2/LGALS3/ADAM8/RETN/ALDOC/CHI3L1/LYZ/S100A11/PLAU/GPR84/CFD/CLEC5A/CLEC12A/FCN1/C3/PRSS3/RNASE3/CHIT1/LRRC7/S100A12/LTF/HP/FCGR3B
	BP	GO:0002285	lymphocyte activation involved in immune response	HLA-DMB/CD74/SLC11A1/HLA-DRA/ICAM1/FCGR2B/BATF/NFKBIZ/CD180/GPR183/PTGER4/HLA-DRB1/GAPT/CLCF1/IL6
	BP	GO:0002286	T cell activation involved in immune response	HLA-DMB/CD74/SLC11A1/HLA-DRA/ICAM1/FCGR2B/BATF/NFKBIZ/GPR183/PTGER4/HLA-DRB1/IL6
	BP	GO:0002429	immune response-activating cell surface receptor signaling pathway	IGKC/IGHG1/IGHG2/IGHA1/IGHA2/IGLC3/IGLC1/IGLC2/IGHM/IGHG3
	BP	GO:0002429	immune response-activating cell surface receptor signaling pathway	FCGR3A/LILRB4/FCGR2A/HLA-DRA/FPR1/FCGR2B/C5AR1/IGHA1/IGKC/HLA-DPB1/IGLC2/MYO1G/IGHG2/IGHG1/IGLC3/NFKBIZ/FPR3/CD3E/IGHM/IGLC1/IGHA2/CD3D/HLA-DRB1/KLHL6/IGHG3/HLA-DQA1/IGHG4/FCN1/HLA-DQA2/HLA-DQB1/IGLV1-51
	BP	GO:0002433	immune response-regulating cell surface receptor signaling pathway involved in phagocytosis	IGKC/IGHG1/IGHG2/IGLC3/IGLC1/IGLC2/IGHG3
	BP	GO:0002433	immune response-regulating cell surface receptor signaling pathway involved in phagocytosis	FCGR3A/FCGR2A/FCGR2B/IGKC/IGLC2/MYO1G/IGHG2/IGHG1/IGLC3/IGLC1/IGHG3/IGHG4/IGLV1-51
	BP	GO:0002446	neutrophil mediated immunity	CD14/LAIR1/CHI3L1/CD68/SERPINA1/SLC11A1/CTSZ/S100A9/FCGR2A/CTSS/FPR1/ITGB2/S100A8/CYBB/LTF/HK3/SERPINA3/PLAUR/CFD/C3/C5AR1/S100A11/OSCAR/TLR2/SIGLEC9/LYZ/RNASE2/HSPA6/TBC1D10C/MMP9/LILRB2/LILRB3/CLEC5A/PTX3/SLPI/GPR84/PLAC8/CLEC12A/CXCL1/CHIT1/HP/RETN/FCN1/S100A12/IL6/PPBP
	BP	GO:0002446	neutrophil mediated immunity	PLAUR/SIGLEC9/S100A8/HK3/FCGR2A/FPR1/CTSC/SERPINA1/S100A9/CD14/C5AR1/PTX3/CD68/LILRB3/LILRB2/ANPEP/CTSZ/SLC11A1/CXCL1/SLPI/SNAP25/HSPA6/RNASE2/RAB3A/ITGB2/LGALS3/ADAM8/RETN/ALDOC/CHI3L1/LYZ/S100A11/PLAU/GPR84/IL6/CFD/CLEC5A/CLEC12A/FCN1/C3/PRSS3/RNASE3/CHIT1/LRRC7/S100A12/LTF/HP/FCGR3B/CXCL6
	BP	GO:0002449	lymphocyte mediated immunity	IGKC/IGHG1/IGHG2/IL6/IGHA1/IGHA2/IGLC3/IGLC1/IGLC2/IGHM/IGHG3
	BP	GO:0002449	lymphocyte mediated immunity	LILRB4/CD74/C1QA/C1QB/HLA-DRA/C2/C1R/ICAM1/FCGR2B/C3/IGHA1/IGKC/IGLC2/MYO1G/IGHG2/IGHG1/IL1B/IGLC3/BATF/FOXJ1/RIPK3/IGHM/IGLC1/IGHA2/HLA-DRB1/GAPT/PRF1/CLCF1/IGHG3/C7/GZMB/IGHG4/CD27/IL6/HLA-DQB1/IGLV1-51
	BP	GO:0002449	lymphocyte mediated immunity	FCGR2B/CTSC/C2/ICAM1/MYO1G/CLCF1/PRF1/IGKC/BATF/C1R/IGLC1/IGHG1/IL6/IGHA1/IGLC3/IGHG3/IGLC2/IGHM/IGHG2/IGHG4/C3/HLA-DRB1/IGHA2/IL7R/CD27/KLRC2/IGLV1-51/IGLL5/CD70/HLA-DQB1
	BP	GO:0002455	humoral immune response mediated by circulating immunoglobulin	IGKC/IGHG1/IGHG2/IGHA1/IGHA2/IGLC3/IGLC1/IGLC2/IGHM/IGHG3
	BP	GO:0002455	humoral immune response mediated by circulating immunoglobulin	C1QA/C1QB/C2/C1R/FCGR2B/C3/IGHA1/IGKC/IGLC2/IGHG2/IGHG1/IGLC3/FOXJ1/IGHM/IGLC1/IGHA2/HLA-DRB1/IGHG3/C7/IGHG4/HLA-DQB1/IGLV1-51
	BP	GO:0002455	humoral immune response mediated by circulating immunoglobulin	FCGR2B/C2/IGKC/C1R/IGLC1/IGHG1/IGHA1/IGLC3/IGHG3/IGLC2/IGHM/IGHG2/IGHG4/C3/HLA-DRB1/IGHA2/IGLV1-51/IGLL5/HLA-DQB1
	BP	GO:0002460	adaptive immune response based on somatic recombination of immune receptors built from immunoglobulin superfamily domains	IGKC/IGHG1/IGHG2/IL6/IGHA1/IGHA2/IGLC3/IGLC1/IGLC2/IGHM/IGHG3
	BP	GO:0002460	adaptive immune response based on somatic recombination of immune receptors built from immunoglobulin superfamily domains	LILRB4/CD74/SLC11A1/C1QA/C1QB/HLA-DRA/C2/C1R/ICAM1/FCGR2B/C3/IGHA1/IGKC/IGLC2/MYO1G/IGHG2/IGHG1/IL1B/IGLC3/BATF/NFKBIZ/FOXJ1/RIPK3/IGHM/IGLC1/IGHA2/HLA-DRB1/KLHL6/GAPT/PRF1/CLCF1/IGHG3/C7/IGHG4/CD27/IL6/HLA-DQB1/IGLV1-51
	BP	GO:0002460	adaptive immune response based on somatic recombination of immune receptors built from immunoglobulin superfamily domains	FCGR2B/CTSC/C2/ICAM1/MYO1G/CLCF1/SLC11A1/PRF1/IGKC/BATF/C1R/IGLC1/NFKBIZ/IGHG1/IL6/IGHA1/IGLC3/IGHG3/IGLC2/IGHM/IGHG2/IGHG4/C3/HLA-DRB1/IGHA2/IL7R/CD27/IGLV1-51/IGLL5/CD70/HLA-DQB1/CXCL13
	BP	GO:0002526	acute inflammatory response	CD163/S100A8/TREM1/SAA1/IL6/SAA2
	BP	GO:0002526	acute inflammatory response	SERPINA1/CD163/S100A8/ICAM1/HAMP/SERPINA3/FCGR2B/C3/TREM1/OSM/SAA1/IL1B/SAA2/HP/IL6
	BP	GO:0002526	acute inflammatory response	CD163/S100A8/FCGR2B/TREM1/SERPINA1/ICAM1/OSM/HAMP/ADAM8/IL6/C3/SAA1/SAA2/HP/TAC1/SAA4
	BP	GO:0002548	monocyte chemotaxis	CCL2/SERPINE1/CCL5/SLAMF8/CXCL10/CCL20/CCL8/S100A12/IL6/CCL18
	BP	GO:0002683	negative regulation of immune system process	LILRB4/CD74/CD68/VSIG4/CCL2/HMOX1/HLA-DOA/LTF/COL3A1/GPNMB/FCGR2B/EMILIN1/TBC1D10C/SLAMF8/CD300LF/FOXJ1/THBS1/CD84/LILRB2/LILRB3/PTGER4/HLA-DRB1/CST7/PDCD1LG2/DPP4
	BP	GO:0002685	regulation of leukocyte migration	CD74/CCL2/HMOX1/ICAM1/SERPINE1/C5AR1/CCL5/EMILIN1/SLAMF8/THBS1/RIPK3/RHOH/PTGER4/CXCL10/CCL20/DPP4/CCL8/IL6
	BP	GO:0002695	negative regulation of leukocyte activation	LILRB4/CD74/VSIG4/HMOX1/GPNMB/FCGR2B/TBC1D10C/CD300LF/FOXJ1/CD84/LILRB2/HLA-DRB1/CST7/PDCD1LG2
	BP	GO:0002696	positive regulation of leukocyte activation	IGKC/IGHG1/IGHG2/IL6/IGHA1/IGHA2/IGLC3/IGLC1/IGLC2/IGHM/IL2RA/IGHG3
	BP	GO:0002696	positive regulation of leukocyte activation	HLA-DMB/LILRB4/CD74/HLA-DRA/CCL2/ITGB2/CLEC7A/HAMP/IGHA1/MIR142/IGKC/CCL5/HLA-DPB1/IGLC2/IGHG2/IGHG1/IL1B/IGLC3/NFKBIZ/THBS1/LILRB2/CD3E/IGHM/GPR183/IGLC1/IGHA2/RHOH/HLA-DRB1/CD2/CLCF1/IGHG3/PDCD1LG2/IGHG4/CD27/TNFSF14/DPP4/IL6
	BP	GO:0002696	positive regulation of leukocyte activation	CTSC/LILRB2/CLCF1/IGKC/HAMP/CCL2/ITGB2/IGLC1/ADAM8/THBS1/NFKBIZ/IGHG1/IL6/CD3E/CCL5/IGHA1/MMP14/CHRNB2/IGLC3/IGHG3/IGLC2/IGHM/IGHG2/IGHG4/CD2/PAK3/TNFSF14/IL2RA/LCK/HLA-DRB1/IGHA2/IL7R/CD27/KLRC2/DPP4/IGLL5/TAC1/CD70/TESPA1
	BP	GO:0002697	regulation of immune effector process	IGKC/IGHG1/IGHG2/IL6/IGLC3/IGLC1/IGLC2/IL2RA/IGHG3
	BP	GO:0002697	regulation of immune effector process	HLA-DMB/LILRB4/CD74/VSIG4/C1QA/C1QB/HLA-DRA/ITGB2/HMOX1/C2/CLEC7A/C1R/ICAM1/FCGR2B/C3/C5AR1/IGKC/IGLC2/IGHG2/IGHG1/SLAMF8/IL1B/IGLC3/NFKBIZ/FOXJ1/CD84/RIPK3/IGLC1/HLA-DRB1/CLCF1/IGHG3/C7/MZB1/IGHG4/IL6/IGLV1-51
	BP	GO:0002703	regulation of leukocyte mediated immunity	LILRB4/HLA-DRA/ITGB2/HMOX1/CLEC7A/ICAM1/FCGR2B/C3/IL1B/FOXJ1/CD84/RIPK3/HLA-DRB1/CLCF1/IL6
	BP	GO:0002757	immune response-activating signal transduction	IGKC/IGHG1/IGHG2/IGHA1/IGHA2/IGLC3/IGLC1/IGLC2/IGHM/IGHG3
	BP	GO:0002757	immune response-activating signal transduction	FCGR3A/LILRB4/FCGR2A/HLA-DRA/FPR1/FCGR2B/C5AR1/IGHA1/IGKC/HLA-DPB1/IGLC2/MYO1G/IGHG2/IGHG1/IGLC3/NFKBIZ/FPR3/CD3E/IGHM/IGLC1/IGHA2/CD3D/HLA-DRB1/KLHL6/IGHG3/HLA-DQA1/IGHG4/FCN1/HLA-DQA2/HLA-DQB1/IGLV1-51
	BP	GO:0002819	regulation of adaptive immune response	LILRB4/SLC11A1/HLA-DRA/FCGR2B/C3/IL1B/CD48/NFKBIZ/FOXJ1/RIPK3/HLA-DRB1/CLCF1/IL6
	BP	GO:0002920	regulation of humoral immune response	IGKC/IGHG1/IGHG2/IGLC3/IGLC1/IGLC2/IGHG3
	BP	GO:0002920	regulation of humoral immune response	VSIG4/C1QA/C1QB/C2/C1R/FCGR2B/C3/C5AR1/IGKC/IGLC2/IGHG2/IGHG1/IL1B/IGLC3/FOXJ1/IGLC1/IGHG3/C7/IGHG4/IGLV1-51
	BP	GO:0002920	regulation of humoral immune response	FCGR2B/VSIG4/C5AR1/C2/IGKC/C1R/IGLC1/IGHG1/IGLC3/IGHG3/IGLC2/IGHG2/IGHG4/C3/IGLV1-51/CXCL13/KLK7
	BP	GO:0006959	humoral immune response	S100A8/IGKC/TREM1/PI3/S100A9/IGHG1/CXCL1/IGHG2/IL6/IGHA1/IGHA2/IGLC3/IGLC1/IGLC2/PLA2G2A/IGHM/IGHG3
	BP	GO:0006959	humoral immune response	SLC11A1/VSIG4/S100A9/C1QA/C1QB/CCL2/S100A8/C2/C1R/LTF/FCGR2B/CFD/C3/C5AR1/IGHA1/IGKC/TREM1/PLA2G2A/IGLC2/PI3/LYZ/IGHG2/IGHG1/IL1B/IGLC3/FOXJ1/IGHM/GPR183/IGLC1/IGHA2/SLPI/HLA-DRB1/IGHG3/C7/CXCL1/CXCL10/IGHG4/FCN1/CXCL11/S100A12/IL6/HLA-DQB1/IGLV1-51/PPBP
	BP	GO:0006959	humoral immune response	S100A8/FCGR2B/TREM1/S100A9/VSIG4/C5AR1/PI3/C2/SLC11A1/CXCL1/SLPI/IGKC/CCL2/C1R/IGLC1/IGHG1/LYZ/CHGA/IL6/IGHA1/CFD/CXCL3/IGLC3/IGHG3/IGLC2/IGHM/IGHG2/FCN1/IGHG4/C3/HLA-DRB1/IGHA2/PLA2G2A/PRSS3/RNASE3/S100A12/IGLV1-51/LTF/IGLL5/CXCL5/HLA-DQB1/CXCL13/CXCL6/KLK7
	BP	GO:0016064	immunoglobulin mediated immune response	IGKC/IGHG1/IGHG2/IGHA1/IGHA2/IGLC3/IGLC1/IGLC2/IGHM/IGHG3
	BP	GO:0016064	immunoglobulin mediated immune response	CD74/C1QA/C1QB/C2/C1R/FCGR2B/C3/IGHA1/IGKC/IGLC2/IGHG2/IGHG1/IGLC3/BATF/FOXJ1/IGHM/IGLC1/IGHA2/HLA-DRB1/GAPT/CLCF1/IGHG3/C7/IGHG4/CD27/HLA-DQB1/IGLV1-51
	BP	GO:0016064	immunoglobulin mediated immune response	FCGR2B/C2/CLCF1/IGKC/BATF/C1R/IGLC1/IGHG1/IGHA1/IGLC3/IGHG3/IGLC2/IGHM/IGHG2/IGHG4/C3/HLA-DRB1/IGHA2/CD27/IGLV1-51/IGLL5/HLA-DQB1
	BP	GO:0019724	B cell mediated immunity	IGKC/IGHG1/IGHG2/IGHA1/IGHA2/IGLC3/IGLC1/IGLC2/IGHM/IGHG3
	BP	GO:0019724	B cell mediated immunity	CD74/C1QA/C1QB/C2/C1R/FCGR2B/C3/IGHA1/IGKC/IGLC2/IGHG2/IGHG1/IGLC3/BATF/FOXJ1/IGHM/IGLC1/IGHA2/HLA-DRB1/GAPT/CLCF1/IGHG3/C7/IGHG4/CD27/HLA-DQB1/IGLV1-51
	BP	GO:0019724	B cell mediated immunity	FCGR2B/C2/CLCF1/IGKC/BATF/C1R/IGLC1/IGHG1/IGHA1/IGLC3/IGHG3/IGLC2/IGHM/IGHG2/IGHG4/C3/HLA-DRB1/IGHA2/CD27/IGLV1-51/IGLL5/CD70/HLA-DQB1
	BP	GO:0019730	antimicrobial humoral response	S100A8/PI3/S100A9/CXCL1/IGHA1/IGHA2/PLA2G2A/IGHM
	BP	GO:0019730	antimicrobial humoral response	SLC11A1/S100A9/S100A8/LTF/IGHA1/PLA2G2A/PI3/LYZ/IGHM/IGHA2/SLPI/CXCL1/CXCL10/CXCL11/S100A12/PPBP
	BP	GO:0019730	antimicrobial humoral response	S100A8/S100A9/PI3/SLC11A1/CXCL1/SLPI/LYZ/CHGA/IGHA1/CXCL3/IGHM/IGHA2/PLA2G2A/PRSS3/RNASE3/S100A12/LTF/CXCL5/CXCL13/CXCL6/KLK7
	BP	GO:0030098	lymphocyte differentiation	LILRB4/CD74/HLA-DRA/HLA-DOA/FCGR2B/SLAMF8/IL1B/BATF/NFKBIZ/FOXJ1/LILRB2/CD3E/RIPK3/GPR183/CD3D/RHOH/PTGER4/HLA-DRB1/CD2/CLCF1/CD27/IL6
	BP	GO:0030217	T cell differentiation	LILRB4/CD74/HLA-DRA/HLA-DOA/IL1B/BATF/NFKBIZ/FOXJ1/LILRB2/CD3E/RIPK3/GPR183/CD3D/RHOH/PTGER4/HLA-DRB1/CD2/CD27/IL6
	BP	GO:0030593	neutrophil chemotaxis	S100A8/S100A9/CXCL1/SAA1/CCL20
	BP	GO:0030593	neutrophil chemotaxis	CD74/S100A9/CCL2/ITGB2/S100A8/C5AR1/SAA1/CCL5/CXCL1/CXCL10/CCL20/DPP4/CXCL11/CCL8/S100A12/PPBP/CCL18
	BP	GO:0030593	neutrophil chemotaxis	S100A8/S100A9/C5AR1/CXCL1/CCL2/ITGB2/LGALS3/CCL20/CCL5/CXCL3/CCL18/SAA1/S100A12/DPP4/CCL26/CXCL5/CCL14/CXCL13/CXCL6
	BP	GO:0030595	leukocyte chemotaxis	S100A8/S100A9/SERPINE1/CXCL1/SAA1/IL6/CCL20
	BP	GO:0030595	leukocyte chemotaxis	CD74/S100A9/CCL2/ITGB2/S100A8/SERPINE1/C5AR1/SAA1/CCL5/SLAMF8/CCR5/THBS1/GPR183/CXCL1/CXCL10/CCL20/DPP4/CXCL11/CCL8/S100A12/IL6/PPBP/CCL18
	BP	GO:0030595	leukocyte chemotaxis	S100A8/SLAMF8/S100A9/SERPINE1/C5AR1/CXCL1/CCL2/ITGB2/LGALS3/ADAM8/CCL20/THBS1/CHGA/IL6/CCL5/CCR5/CXCL3/CCL18/VEGFA/SAA1/S100A12/DPP4/CCL26/CXCL5/CCL14/CXCL13/CXCL6
	BP	GO:0032602	chemokine production	LILRB4/CD74/S100A9/S100A8/HMOX1/CLEC7A/TLR2/IL1B/TLR7/ALOX15B/IL6
	BP	GO:0032609	interferon-gamma production	CD14/LILRB4/SLC11A1/CLEC7A/HLA-DPB1/IL1B/CD3E/RIPK3/HLA-DRB1/TLR7/CD2/PDCD1LG2
	BP	GO:0032637	interleukin-8 production	CD14/CHI3L1/CD74/CLEC7A/SERPINE1/TLR2/IL1B/TLR7/CD2/FCN1/IL6
	BP	GO:0032649	regulation of interferon-gamma production	CD14/LILRB4/SLC11A1/CLEC7A/HLA-DPB1/IL1B/CD3E/RIPK3/HLA-DRB1/TLR7/CD2/PDCD1LG2
	BP	GO:0032677	regulation of interleukin-8 production	CD14/CD74/CLEC7A/SERPINE1/TLR2/IL1B/TLR7/CD2/FCN1/IL6
	BP	GO:0032722	positive regulation of chemokine production	CD74/HMOX1/CLEC7A/TLR2/IL1B/TLR7/ALOX15B/IL6
	BP	GO:0032757	positive regulation of interleukin-8 production	CD14/CD74/CLEC7A/SERPINE1/TLR2/IL1B/TLR7/CD2/FCN1/IL6
	BP	GO:0042098	T cell proliferation	HLA-DMB/LILRB4/SLC11A1/VSIG4/GPNMB/CCL5/HLA-DPB1/IL1B/FOXJ1/LILRB2/CD3E/RIPK3/HLA-DRB1/PDCD1LG2/TNFSF14/IL6
	BP	GO:0042110	T cell activation	HLA-DMB/LILRB4/CD74/SLC11A1/VSIG4/HLA-DRA/CCL2/HLA-DOA/CLEC7A/ICAM1/GPNMB/FCGR2B/CCL5/HLA-DPB1/IL1B/BATF/NFKBIZ/FOXJ1/LILRB2/CD7/CD3E/RIPK3/GPR183/CD3D/RHOH/PTGER4/HLA-DRB1/CD2/PDCD1LG2/CD27/TNFSF14/DPP4/IL6
	BP	GO:0042113	B cell activation	IGKC/IGHG1/IGHG2/IL6/IGHA1/IGHA2/IGLC3/IGLC1/IGLC2/IGHM/IGHG3
	BP	GO:0042113	B cell activation	CD74/FCGR2B/IGHA1/IGKC/IGLC2/IGHG2/TBC1D10C/IGHG1/SLAMF8/IGLC3/BATF/FOXJ1/CD180/IGHM/GPR183/IGLC1/IGHA2/GAPT/CLCF1/IGHG3/MZB1/IGHG4/CD27/IL6
	BP	GO:0042116	macrophage activation	CD74/SLC11A1/VSIG4/C1QA/ITGB2/HAMP/FCGR2B/C5AR1/MIR142/TLR2/THBS1/TLR7/CST7/IL6
	BP	GO:0042119	neutrophil activation	CD14/LAIR1/CHI3L1/CD68/SERPINA1/SLC11A1/CTSZ/S100A9/FCGR2A/CTSS/FPR1/ITGB2/S100A8/CYBB/LTF/HK3/SERPINA3/PLAUR/FCGR2B/CFD/C3/C5AR1/S100A11/OSCAR/TLR2/CCL5/SIGLEC9/PLA2G2A/LYZ/RNASE2/HSPA6/TBC1D10C/MMP9/LILRB2/LILRB3/CLEC5A/PTX3/SLPI/GPR84/PLAC8/CLEC12A/CXCL1/CHIT1/HP/RETN/FCN1/S100A12/PPBP
	BP	GO:0042119	neutrophil activation	PLAUR/SIGLEC9/S100A8/HK3/FCGR2B/FCGR2A/FPR1/CTSC/SERPINA1/S100A9/CD14/C5AR1/PTX3/CD68/LILRB3/LILRB2/ANPEP/CTSZ/SLC11A1/CXCL1/SLPI/SNAP25/HSPA6/RNASE2/RAB3A/ITGB2/LGALS3/ADAM8/RETN/ALDOC/CHI3L1/LYZ/S100A11/PLAU/GPR84/CCL5/CFD/CLEC5A/CLEC12A/FCN1/C3/PLA2G2A/PRSS3/RNASE3/CHIT1/LRRC7/S100A12/LTF/HP/FCGR3B/CXCL6
	BP	GO:0042129	regulation of T cell proliferation	HLA-DMB/LILRB4/VSIG4/GPNMB/CCL5/HLA-DPB1/IL1B/FOXJ1/LILRB2/CD3E/RIPK3/HLA-DRB1/PDCD1LG2/IL6
	BP	GO:0042391	regulation of membrane potential	SOD2/ATP1A3/CELF4/KCNIP2/SHANK1/GRIN1/GABRB3/SLC8A2/CHRNB2/NRXN1/SCN3B/GRIN2C/GABRG2/CHRNA4/CHRM1/CBLN1/GABRD/CCK/FGF13/KCNH3/GABRA3/KCNC2/SCN2A/CUX2/CACNG2/KCNJ11/GABRA5/KCNB1/KCNK4/KCNH8/GABRA1/SLC1A6/SCN2B/SHANK2/KCNK3/CACNA1B/GABRB2/NTSR2/GABRG1/KCNK12/ASIC2/TAC1/KCNJ3/CHRNA9/RGS7BP/CACNA1I/RIMS2/KCNK9/GRIN3A/GRM5/RYR2
	BP	GO:0042742	defense response to bacterium	S100A8/IGKC/PI3/S100A9/SERPINE1/IGHG1/IGHG2/IL6/IGHA1/IGHA2/CCL20/IGLC3/IGLC1/IGLC2/PLA2G2A/IGHM/IGHG3
	BP	GO:0042742	defense response to bacterium	SLC11A1/S100A9/S100A8/STAB1/HAMP/LTF/SERPINE1/C5AR1/IGHA1/IGKC/TLR2/GBP2/PLA2G2A/IGLC2/PI3/LYZ/IGHG2/IGHG1/SLAMF8/IGLC3/IGHM/IGLC1/IGHA2/SLPI/PLAC8/IGHG3/IGHG4/HP/CCL20/S100A12/IL6/PPBP
	BP	GO:0042742	defense response to bacterium	S100A8/SLAMF8/S100A9/SERPINE1/C5AR1/PI3/SLC11A1/SLPI/IGKC/HAMP/IGLC1/CCL20/STAB1/IGHG1/LYZ/GBP2/CHGA/IL6/IGHA1/IGLC3/IGHG3/IGLC2/IGHM/IGHG2/IGHG4/IGHA2/IL7R/PLA2G2A/RNASE3/S100A12/LTF/IGLL5/HP/CXCL13/CXCL6/KLK7
	BP	GO:0043030	regulation of macrophage activation	CD74/VSIG4/HAMP/FCGR2B/MIR142/THBS1/CST7/IL6
	BP	GO:0048247	lymphocyte chemotaxis	CCL2/SAA1/CCL5/GPR183/CXCL10/CCL20/CXCL11/CCL8/CCL18
	BP	GO:0050670	regulation of lymphocyte proliferation	HLA-DMB/LILRB4/CD74/VSIG4/GPNMB/FCGR2B/CCL5/HLA-DPB1/IL1B/FOXJ1/LILRB2/CD3E/RIPK3/GPR183/HLA-DRB1/CLCF1/PDCD1LG2/MZB1/IL6
	BP	GO:0050727	regulation of inflammatory response	S100A9/S100A8/SOCS3/HAMP/SERPINE1/FCGR2B/C3/MIR142/OSM/SAA1/TLR2/CCL5/PLA2G2A/SLAMF8/IL1B/NFKBIZ/MMP9/PTGER4/HLA-DRB1/TLR7/CST7/BIRC3/S100A12/IL6
	BP	GO:0050729	positive regulation of inflammatory response	S100A9/S100A8/SERPINE1/C3/MIR142/OSM/TLR2/PLA2G2A/IL1B/NFKBIZ/PTGER4/TLR7/S100A12/IL6
	BP	GO:0050853	B cell receptor signaling pathway	IGKC/IGHG1/IGHG2/IGHA1/IGHA2/IGLC3/IGLC1/IGLC2/IGHM/IGHG3
	BP	GO:0050853	B cell receptor signaling pathway	FCGR2B/IGHA1/IGKC/IGLC2/IGHG2/IGHG1/IGLC3/IGHM/IGLC1/IGHA2/KLHL6/IGHG3/IGHG4
	BP	GO:0050863	regulation of T cell activation	HLA-DMB/LILRB4/CD74/VSIG4/HLA-DRA/CCL2/HLA-DOA/GPNMB/FCGR2B/CCL5/HLA-DPB1/IL1B/NFKBIZ/FOXJ1/LILRB2/CD3E/RIPK3/RHOH/HLA-DRB1/CD2/PDCD1LG2/CD27/TNFSF14/DPP4/IL6
	BP	GO:0050864	regulation of B cell activation	IGKC/IGHG1/IGHG2/IL6/IGHA1/IGHA2/IGLC3/IGLC1/IGLC2/IGHM/IGHG3
	BP	GO:0050864	regulation of B cell activation	CD74/FCGR2B/IGHA1/IGKC/IGLC2/IGHG2/TBC1D10C/IGHG1/SLAMF8/IGLC3/FOXJ1/IGHM/GPR183/IGLC1/IGHA2/CLCF1/IGHG3/MZB1/IGHG4/CD27/IL6
	BP	GO:0050864	regulation of B cell activation	FCGR2B/SLAMF8/CLCF1/IGKC/IGLC1/IGHG1/IL6/IGHA1/MMP14/CHRNB2/IGLC3/IGHG3/IGLC2/IGHM/IGHG2/IGHG4/IGHA2/MZB1/CD27/IGLL5
	BP	GO:0050866	negative regulation of cell activation	LILRB4/CD74/VSIG4/HMOX1/GPNMB/FCGR2B/EMILIN1/TBC1D10C/CD300LF/FOXJ1/CD84/LILRB2/HLA-DRB1/CST7/THBD/PDCD1LG2
	BP	GO:0050867	positive regulation of cell activation	IGKC/IGHG1/IGHG2/IL6/IGHA1/IGHA2/IGLC3/IGLC1/IGLC2/IGHM/IL2RA/IGHG3
	BP	GO:0050867	positive regulation of cell activation	HLA-DMB/LILRB4/CD74/HLA-DRA/CCL2/ITGB2/CLEC7A/HAMP/IGHA1/MIR142/IGKC/CCL5/HLA-DPB1/IGLC2/IGHG2/IGHG1/IL1B/IGLC3/NFKBIZ/THBS1/LILRB2/CD3E/IGHM/GPR183/IGLC1/IGHA2/RHOH/HLA-DRB1/CD2/CLCF1/IGHG3/PDCD1LG2/IGHG4/CD27/TNFSF14/DPP4/IL6
	BP	GO:0050867	positive regulation of cell activation	CTSC/LILRB2/CLCF1/IGKC/HAMP/CCL2/ITGB2/IGLC1/ADAM8/THBS1/NFKBIZ/IGHG1/IL6/CD3E/CCL5/IGHA1/MMP14/CHRNB2/IGLC3/IGHG3/IGLC2/IGHM/IGHG2/IGHG4/CD2/PAK3/TNFSF14/IL2RA/LCK/HLA-DRB1/IGHA2/IL7R/CD27/KLRC2/DPP4/IGLL5/TAC1/CD70/TESPA1
	BP	GO:0050870	positive regulation of T cell activation	HLA-DMB/LILRB4/CD74/HLA-DRA/CCL2/CCL5/HLA-DPB1/IL1B/NFKBIZ/LILRB2/CD3E/RHOH/HLA-DRB1/PDCD1LG2/CD27/TNFSF14/DPP4/IL6
	BP	GO:0050871	positive regulation of B cell activation	IGKC/IGHG1/IGHG2/IL6/IGHA1/IGHA2/IGLC3/IGLC1/IGLC2/IGHM/IGHG3
	BP	GO:0050871	positive regulation of B cell activation	CD74/IGHA1/IGKC/IGLC2/IGHG2/IGHG1/IGLC3/IGHM/GPR183/IGLC1/IGHA2/CLCF1/IGHG3/IGHG4/CD27/IL6
	BP	GO:0050871	positive regulation of B cell activation	CLCF1/IGKC/IGLC1/IGHG1/IL6/IGHA1/MMP14/CHRNB2/IGLC3/IGHG3/IGLC2/IGHM/IGHG2/IGHG4/IGHA2/CD27/IGLL5
	BP	GO:0070661	leukocyte proliferation	HLA-DMB/LILRB4/CD74/SLC11A1/VSIG4/GPNMB/FCGR2B/CCL5/HLA-DPB1/IL1B/FOXJ1/LILRB2/CD3E/RIPK3/CD180/GPR183/HLA-DRB1/GAPT/CLCF1/PDCD1LG2/MZB1/TNFSF14/CCL8/IL6
	BP	GO:0051251	positive regulation of lymphocyte activation	IGKC/IGHG1/IGHG2/IL6/IGHA1/IGHA2/IGLC3/IGLC1/IGLC2/IGHM/IL2RA/IGHG3
	BP	GO:0051251	positive regulation of lymphocyte activation	HLA-DMB/LILRB4/CD74/HLA-DRA/CCL2/CLEC7A/IGHA1/IGKC/CCL5/HLA-DPB1/IGLC2/IGHG2/IGHG1/IL1B/IGLC3/NFKBIZ/LILRB2/CD3E/IGHM/GPR183/IGLC1/IGHA2/RHOH/HLA-DRB1/CLCF1/IGHG3/PDCD1LG2/IGHG4/CD27/TNFSF14/DPP4/IL6
	BP	GO:0051251	positive regulation of lymphocyte activation	LILRB2/CLCF1/IGKC/CCL2/IGLC1/ADAM8/NFKBIZ/IGHG1/IL6/CD3E/CCL5/IGHA1/MMP14/CHRNB2/IGLC3/IGHG3/IGLC2/IGHM/IGHG2/IGHG4/PAK3/TNFSF14/IL2RA/LCK/HLA-DRB1/IGHA2/IL7R/CD27/KLRC2/DPP4/IGLL5/TAC1/CD70/TESPA1
	BP	GO:0097529	myeloid leukocyte migration	S100A8/S100A9/SERPINE1/CXCL1/SAA1/IL6/CCL20
	BP	GO:0097529	myeloid leukocyte migration	CD74/S100A9/CCL2/ITGB2/S100A8/SERPINE1/C5AR1/SAA1/CCL5/EMILIN1/SLAMF8/THBS1/RHOH/PTGER4/CXCL1/CXCL10/CCL20/DPP4/CXCL11/CCL8/S100A12/IL6/PPBP/CCL18
	BP	GO:0097529	myeloid leukocyte migration	S100A8/SLAMF8/S100A9/SERPINE1/C5AR1/CXCL1/CCL2/ITGB2/LGALS3/ADAM8/CCL20/THBS1/CHGA/IL6/CCL5/MMP14/CXCL3/CCL18/PTGER4/VEGFA/SAA1/S100A12/DPP4/CCL26/CXCL5/CCL14/CXCL13/CXCL6
	BP	GO:1990266	neutrophil migration	S100A8/S100A9/CXCL1/SAA1/CCL20
	BP	GO:1990266	neutrophil migration	CD74/S100A9/CCL2/ITGB2/S100A8/C5AR1/SAA1/CCL5/SLAMF8/RHOH/CXCL1/CXCL10/CCL20/DPP4/CXCL11/CCL8/S100A12/PPBP/CCL18
	BP	GO:1990266	neutrophil migration	S100A8/SLAMF8/S100A9/C5AR1/CXCL1/CCL2/ITGB2/LGALS3/ADAM8/CCL20/CCL5/CXCL3/CCL18/SAA1/S100A12/DPP4/CCL26/CXCL5/CCL14/CXCL13/CXCL6
	BP	GO:1990868	response to chemokine	CCL2/CCL5/CCR5/CXCL1/CXCL10/LOX/CCL20/CXCL11/CCL8/PPBP/CCL18
	BP	GO:1990868	response to chemokine	CXCL1/CCL2/CCL20/LOX/CCL5/CCR5/CXCL3/CCL18/GPR17/CCL26/CXCL5/CCL14/CXCL13/CXCL6
	BP	GO:1990869	cellular response to chemokine	CCL2/CCL5/CCR5/CXCL1/CXCL10/LOX/CCL20/CXCL11/CCL8/PPBP/CCL18
	BP	GO:1990869	cellular response to chemokine	CXCL1/CCL2/CCL20/LOX/CCL5/CCR5/CXCL3/CCL18/GPR17/CCL26/CXCL5/CCL14/CXCL13/CXCL6
	BP	GO:0072676	lymphocyte migration	CCL2/ICAM1/SAA1/CCL5/MYO1G/RIPK3/GPR183/CXCL10/CCL20/CXCL11/CCL8/CCL18
	BP	GO:0072678	T cell migration	CCL2/ICAM1/CCL5/MYO1G/RIPK3/GPR183/CXCL10/CCL20/CXCL11
	BP	GO:0043312	neutrophil degranulation	CD14/LAIR1/CHI3L1/CD68/SERPINA1/SLC11A1/CTSZ/S100A9/FCGR2A/CTSS/FPR1/ITGB2/S100A8/CYBB/LTF/HK3/SERPINA3/PLAUR/CFD/C3/C5AR1/S100A11/OSCAR/TLR2/SIGLEC9/LYZ/RNASE2/HSPA6/TBC1D10C/MMP9/LILRB2/LILRB3/CLEC5A/PTX3/SLPI/GPR84/PLAC8/CLEC12A/CXCL1/CHIT1/HP/RETN/FCN1/S100A12/PPBP
	BP	GO:0043312	neutrophil degranulation	PLAUR/SIGLEC9/S100A8/HK3/FCGR2A/FPR1/CTSC/SERPINA1/S100A9/CD14/C5AR1/PTX3/CD68/LILRB3/LILRB2/ANPEP/CTSZ/SLC11A1/CXCL1/SLPI/SNAP25/HSPA6/RNASE2/RAB3A/ITGB2/LGALS3/ADAM8/RETN/ALDOC/CHI3L1/LYZ/S100A11/PLAU/GPR84/CFD/CLEC5A/CLEC12A/FCN1/C3/PRSS3/RNASE3/CHIT1/LRRC7/S100A12/LTF/HP/FCGR3B
	BP	GO:0060333	interferon-gamma-mediated signaling pathway	IFI30/HLA-DRA/SOCS3/ICAM1/CIITA/GBP2/HLA-DPB1/HLA-DRB1/HLA-DQA1/HLA-DQA2/HLA-DQB1
	BP	GO:0034341	response to interferon-gamma	CD74/IFI30/SLC11A1/HLA-DRA/CCL2/SOCS3/ICAM1/CIITA/TLR2/CCL5/GBP2/HLA-DPB1/UBD/KYNU/HLA-DRB1/GBP5/HLA-DQA1/CCL20/CCL8/HLA-DQA2/HLA-DQB1/CCL18
	BP	GO:0038093	Fc receptor signaling pathway	IGKC/IGHG1/IGHG2/IGLC3/IGLC1/IGLC2/IGHG3
	BP	GO:0038094	Fc-gamma receptor signaling pathway	IGKC/IGHG1/IGHG2/IGLC3/IGLC1/IGLC2/IGHG3
	BP	GO:0038094	Fc-gamma receptor signaling pathway	FCGR3A/FCGR2A/FCGR2B/IGKC/IGLC2/MYO1G/IGHG2/IGHG1/IGLC3/IGLC1/IGHG3/IGHG4/IGLV1-51
	BP	GO:0038096	Fc-gamma receptor signaling pathway involved in phagocytosis	IGKC/IGHG1/IGHG2/IGLC3/IGLC1/IGLC2/IGHG3
	BP	GO:0038096	Fc-gamma receptor signaling pathway involved in phagocytosis	FCGR3A/FCGR2A/FCGR2B/IGKC/IGLC2/MYO1G/IGHG2/IGHG1/IGLC3/IGLC1/IGHG3/IGHG4/IGLV1-51
	BP	GO:0071346	cellular response to interferon-gamma	IFI30/HLA-DRA/CCL2/SOCS3/ICAM1/CIITA/TLR2/CCL5/GBP2/HLA-DPB1/HLA-DRB1/GBP5/HLA-DQA1/CCL20/CCL8/HLA-DQA2/HLA-DQB1/CCL18
	BP	GO:0002237	response to molecule of bacterial origin	CD14/CD68/SLC11A1/S100A9/CCL2/S100A8/ICAM1/HAMP/LTF/IL10RA/SOD2/SERPINE1/FCGR2B/C5AR1/MIR142/TLR2/CCL5/IL1B/CCR5/LILRB2/CD180/PTGER4/SLPI/ADM/THBD/CXCL1/CXCL10/PDCD1LG2/CXCL11/IL6/PPBP
	BP	GO:0002237	response to molecule of bacterial origin	S100A8/FCGR2B/S100A9/CD14/SERPINE1/C5AR1/ICAM1/SOD2/CD68/LILRB2/SLC11A1/CXCL1/SLPI/THBD/HAMP/CCL2/ADM/IL6/CCL5/CCR5/CXCL3/PTGER4/LTF/CSF3/GJB6/TAC1/CXCL5/CXCL13/CXCL6
	BP	GO:0002431	Fc receptor mediated stimulatory signaling pathway	IGKC/IGHG1/IGHG2/IGLC3/IGLC1/IGLC2/IGHG3
	BP	GO:0002431	Fc receptor mediated stimulatory signaling pathway	FCGR3A/FCGR2A/FCGR2B/IGKC/IGLC2/MYO1G/IGHG2/IGHG1/IGLC3/IGLC1/IGHG3/IGHG4/IGLV1-51
	BP	GO:0070098	chemokine-mediated signaling pathway	CCL2/CCL5/CCR5/CXCL1/CXCL10/CCL20/CXCL11/CCL8/PPBP/CCL18
	BP	GO:0070098	chemokine-mediated signaling pathway	CXCL1/CCL2/CCL20/CCL5/CCR5/CXCL3/CCL18/GPR17/CCL26/CXCL5/CCL14/CXCL13/CXCL6
Cellular functions	BP	GO:0002790	peptide secretion	S100A8/SNAP25/RAB3A/LTBP2/ADAM8/CPLX1/STEAP3/CHGA/IL6/IL1RN/CCL5/VSNL1/RAPGEF4/CBLN1/ABCC8/CACNA2D2/SYT7/KCNC2/SAA1/KCNJ11/HLA-DRB1/SNCG/KCNB1/RAB3C/GAL/DPP4/SLC16A10/RBP4/RIMS2/VIP/CARTPT
	BP	GO:0006953	acute-phase response	CD163/SAA1/IL6/SAA2
	BP	GO:0006953	acute-phase response	SERPINA1/CD163/HAMP/SERPINA3/SAA1/IL1B/SAA2/HP/IL6
	BP	GO:0006956	complement activation	IGKC/IGHG1/IGHG2/IGHA1/IGHA2/IGLC3/IGLC1/IGLC2/IGHM/IGHG3
	BP	GO:0006956	complement activation	VSIG4/C1QA/C1QB/C2/C1R/CFD/C3/C5AR1/IGHA1/IGKC/IGLC2/IGHG2/IGHG1/IL1B/IGLC3/IGHM/IGLC1/IGHA2/IGHG3/C7/IGHG4/FCN1/IGLV1-51
	BP	GO:0006956	complement activation	VSIG4/C5AR1/C2/IGKC/C1R/IGLC1/IGHG1/IGHA1/CFD/IGLC3/IGHG3/IGLC2/IGHM/IGHG2/FCN1/IGHG4/C3/IGHA2/IGLV1-51/IGLL5
	BP	GO:0006958	complement activation, classical pathway	IGKC/IGHG1/IGHG2/IGHA1/IGHA2/IGLC3/IGLC1/IGLC2/IGHM/IGHG3
	BP	GO:0006958	complement activation, classical pathway	C1QA/C1QB/C2/C1R/C3/IGHA1/IGKC/IGLC2/IGHG2/IGHG1/IGLC3/IGHM/IGLC1/IGHA2/IGHG3/C7/IGHG4/IGLV1-51
	BP	GO:0006968	cellular defense response	NCF1/C5AR1/CCR5/LILRB2/CD300C/CLEC5A/FOSL1/PRF1
	BP	GO:0007214	gamma-aminobutyric acid signaling pathway	SHISA7/GABRB3/GABRG2/GABBR2/GABRA3/GABRA5/GABRA1/GABRB2/GABRG1/HTR1A
	BP	GO:0007215	glutamate receptor signaling pathway	CDK5R1/GRIN1/GRIN2C/FRRS1L/NECAB2/KCNB1/GRM3/SSTR1/GRIN3A/GRM5
	BP	GO:0008037	cell recognition	PTX3/IGKC/IGHG1/IGHG2/IGHA1/IGHA2/IGLC3/IGLC1/IGLC2/IGHM/IGHG3
	BP	GO:0008037	cell recognition	CLEC7A/IGHA1/IGKC/IGLC2/IGHG2/IGHG1/IGLC3/IGHM/IGLC1/IGHA2/PTX3/PRF1/IGHG3/IGHG4/FCN1
	BP	GO:0008037	cell recognition	PTX3/PRF1/IGKC/IGLC1/LGALS3/CDK5R1/IGHG1/DSCAML1/IGHA1/IGLC3/IGHG3/CNTNAP2/EMB/IGLC2/IGHM/IGHG2/FCN1/IGHG4/VSTM2L/IGHA2/CATSPER1/IGLL5/CNTN4
	BP	GO:0009306	protein secretion	SNAP25/RAB3A/LTBP2/ADAM8/CPLX1/STEAP3/CHGA/IL6/IL1RN/CCL5/VSNL1/RAPGEF4/CBLN1/ABCC8/CACNA2D2/SYT7/KCNC2/SAA1/KCNJ11/HLA-DRB1/SNCG/KCNB1/RAB3C/GAL/DPP4/RBP4/RIMS2/VIP/CARTPT
	BP	GO:0010038	response to metal ion	HMOX1/S100A8/CD14/ICAM1/SOD2/ALOX5AP/FBP1/HAMP/THBS1/KCNIP2/LOXL2/SDC1/SNCB/AQP9/SYT1/HPCA/SYT4/SYT13/SYT5/SYT7/KCNC2/CACNG2/CPNE6/SYT15/SLC30A3/KCNK3/NEUROD2/RASAL1/TNNT2/CPNE9/RYR2
	BP	GO:0010466	negative regulation of peptidase activity	SERPINA1/LTF/SERPINA3/PLAUR/SERPINE1/C3/COL6A3/TIMP1/PI3/CSTA/MMP9/THBS1/SPINT1/SLPI/SERPINA5/CST7/SFN/CD27/TNFSF14/TFPI2
	BP	GO:0010951	negative regulation of endopeptidase activity	SERPINA1/LTF/SERPINA3/PLAUR/SERPINE1/C3/COL6A3/TIMP1/PI3/CSTA/MMP9/THBS1/SPINT1/SLPI/SERPINA5/CST7/SFN/CD27/TNFSF14/TFPI2
	BP	GO:0015837	amine transport	RAB3A/CHGA/CHRNB2/AQP9/CHRNA4/HRH3/SYT1/CCK/SYT4/SYT13/SYT5/SYT7/SNCG/KCNB1/SYT15/HTR2A/VIP/CARTPT
	BP	GO:0015844	monoamine transport	RAB3A/CHGA/CHRNB2/CHRNA4/HRH3/SYT1/SYT4/SYT13/SYT5/SYT7/SNCG/KCNB1/SYT15/HTR2A/VIP/CARTPT/HTR1A
	BP	GO:0015850	organic hydroxy compound transport	MSR1/SLC16A3/RAB3A/SPP1/ABCC3/CHGA/CHRNB2/AQP9/CHRNA4/HRH3/SYT1/CYP19A1/EMB/SYT4/SYT13/SYT5/SYT7/SNCG/KCNB1/SYT15/GAL/SLCO1A2/TAC1/RBP4/HTR2A/VIP/CARTPT/HTR1A
	BP	GO:0022898	regulation of transmembrane transporter activity	JPH4/CCL2/JPH3/KCNIP2/SHANK1/GRIN1/SHISA7/SCN3B/HPCA/FGF13/KCNC2/NEFL/CACNG2/KCNJ11/RASGRF1/SCN2B/SHANK2/GAL/LRRC7/CACNG3/FXYD7/SLN/KCNS1/GRM5/RYR2
	BP	GO:0023061	signal release	LIF/OSM/SNAP25/RAB3A/SPP1/SYN1/RETN/ADM/CPLX1/CPLX2/CHGA/IL6/IL1RN/CCL5/CHRNB2/NRXN1/VSNL1/CHRNA4/HRH3/RAPGEF4/SYN2/SYT1/CYP19A1/ABCC8/SYT4/SYT13/CACNA2D2/SYT5/SYT7/PRKCG/KCNC2/CAMK2A/KCNJ11/HLA-DRB1/SNCG/KCNB1/SYT15/GAL/DPP4/SLC32A1/SLC16A10/GAD2/TAC1/RBP4/HTR2A/RIMS2/VIP/GRIN3A/UNC13C/CARTPT/HTR1A
	BP	GO:0030001	metal ion transport	ICAM1/LILRB2/SLC11A1/JPH4/CCL2/JPH3/ATP1A3/LGALS3/CACNA2D4/KCNIP2/GRIN1/CCL5/CCR5/SLC8A2/CHRNB2/GRIN2C/CHRNA4/HPCA/STC1/UBASH3B/FAM155A/CACNA2D2/CAMK2A/CACNG2/LCK/SLC30A3/CACNG3/CACNA1B/SLN/CACNA2D3/CATSPER1/ATP2B3/CHRNA9/HTR2A/CACNA1I/GRIN3A/RYR2
	BP	GO:0030449	regulation of complement activation	IGKC/IGHG1/IGHG2/IGLC3/IGLC1/IGLC2/IGHG3
	BP	GO:0030449	regulation of complement activation	VSIG4/C1QA/C1QB/C2/C1R/C3/C5AR1/IGKC/IGLC2/IGHG2/IGHG1/IL1B/IGLC3/IGLC1/IGHG3/C7/IGHG4/IGLV1-51
	BP	GO:0032409	regulation of transporter activity	JPH4/CCL2/JPH3/KCNIP2/SHANK1/GRIN1/SHISA7/SCN3B/HPCA/SYNGR3/FGF13/KCNC2/NEFL/CACNG2/KCNJ11/RASGRF1/SCN2B/SHANK2/GAL/LRRC7/CACNG3/FXYD7/SLN/KCNS1/GRM5/RYR2
	BP	GO:0032496	response to lipopolysaccharide	CD14/CD68/SLC11A1/S100A9/CCL2/S100A8/ICAM1/HAMP/LTF/IL10RA/SOD2/SERPINE1/C5AR1/MIR142/TLR2/CCL5/IL1B/CCR5/LILRB2/CD180/PTGER4/SLPI/ADM/THBD/CXCL1/CXCL10/PDCD1LG2/CXCL11/IL6/PPBP
	BP	GO:0032496	response to lipopolysaccharide	S100A8/S100A9/CD14/SERPINE1/C5AR1/ICAM1/SOD2/CD68/LILRB2/SLC11A1/CXCL1/SLPI/THBD/HAMP/CCL2/ADM/IL6/CCL5/CCR5/CXCL3/PTGER4/LTF/CSF3/GJB6/TAC1/CXCL5/CXCL13/CXCL6
	BP	GO:0035592	establishment of protein localization to extracellular region	SNAP25/RAB3A/LTBP2/ADAM8/CPLX1/STEAP3/CHGA/IL6/IL1RN/CCL5/VSNL1/RAPGEF4/CBLN1/ABCC8/CACNA2D2/SYT7/KCNC2/SAA1/KCNJ11/HLA-DRB1/SNCG/KCNB1/RAB3C/GAL/DPP4/RBP4/RIMS2/VIP/CARTPT
	BP	GO:0035637	multicellular organismal signaling	ATP1A3/KCNIP3/CACNA2D4/KCNIP2/SLC8A2/SCN3B/CNTNAP2/CACNA2D2/SCN2A/TNR/CACNG2/KCNJ11/KCNJ4/SCN2B/KCNK3/CACNG3/FXYD7/CACNA2D3/ATP2B3/KCNJ3/CACNA1I/RYR2/CARTPT
	BP	GO:0045730	respiratory burst	SLC11A1/CYBB/CLEC7A/NCF1/IGHA1/NCF1B/NCF1C/SLAMF8/IGHA2
	BP	GO:0045861	negative regulation of proteolysis	SERPINA1/CTSZ/LTF/SERPINA3/PLAUR/SERPINE1/C3/COL6A3/TIMP1/PI3/CSTA/MMP9/THBS1/SPINT1/SLPI/SERPINA5/CST7/SFN/CD27/TNFSF14/IL1R2/TFPI2
	BP	GO:0051346	negative regulation of hydrolase activity	SERPINA1/SPOCD1/LTF/SERPINA3/PLAUR/SERPINE1/C3/COL6A3/TIMP1/PI3/CSTA/ANGPTL4/MMP9/THBS1/SPINT1/RHOH/PTX3/SLPI/SERPINA5/CST7/GZMA/SFN/CD27/TNFSF14/TFPI2
	BP	GO:0051952	regulation of amine transport	RAB3A/CHGA/CHRNB2/CHRNA4/HRH3/SYT1/CCK/SYT4/SYT13/SYT5/SYT7/SNCG/KCNB1/SYT15/HTR2A/VIP/CARTPT
	BP	GO:0052547	regulation of peptidase activity	SERPINA1/S100A9/S100A8/CLEC7A/LTF/SERPINA3/PLAUR/SERPINE1/C3/COL6A3/TIMP1/PI3/CSTA/MMP9/THBS1/SPINT1/SLPI/SERPINA5/CST7/BIRC3/SFN/CD27/TNFSF14/TFPI2
	BP	GO:0052548	regulation of endopeptidase activity	SERPINA1/S100A9/S100A8/CLEC7A/LTF/SERPINA3/PLAUR/SERPINE1/C3/COL6A3/TIMP1/PI3/CSTA/MMP9/THBS1/SPINT1/SLPI/SERPINA5/CST7/BIRC3/SFN/CD27/TNFSF14/TFPI2
	BP	GO:0060326	cell chemotaxis	S100A8/S100A9/SERPINE1/CXCL1/SAA1/IL6/CCL20
	BP	GO:0060326	cell chemotaxis	CD74/S100A9/CCL2/ITGB2/S100A8/SERPINE1/C5AR1/SAA1/CCL5/SLAMF8/CCR5/THBS1/GPR183/CXCL1/CXCL10/LOX/CCL20/DPP4/CXCL11/CCL8/S100A12/IL6/PPBP/CCL18
	BP	GO:0060326	cell chemotaxis	S100A8/SLAMF8/S100A9/SERPINE1/C5AR1/CXCL1/CCL2/ITGB2/LGALS3/ADAM8/CCL20/THBS1/CHGA/IL6/LOX/CCL5/CCR5/CXCL3/CCL18/MET/VEGFA/SAA1/S100A12/DPP4/CCL26/CXCL5/CCL14/CXCL13/CXCL6
	BP	GO:1903131	mononuclear cell differentiation	LILRB4/CD74/HLA-DRA/HLA-DOA/FCGR2B/SLAMF8/IL1B/BATF/NFKBIZ/FOXJ1/LILRB2/CD3E/RIPK3/UBD/GPR183/CD3D/RHOH/PTGER4/HLA-DRB1/CD2/CLCF1/CD27/IL6
	BP	GO:1903305	regulation of regulated secretory pathway	HMOX1/FCGR2B/RAB3A/ITGB2/SYN1/CDK5R2/SYT1/SYT4/SYT13/SYT5/SYT7/PRKCG/KCNB1/SYT15/KLRC2/HTR2A/CACNA1I/RIMS2/GRIN3A
	BP	GO:0071216	cellular response to biotic stimulus	CD14/CD68/CCL2/CLEC7A/ICAM1/HAMP/LTF/SERPINE1/FCGR2B/TLR2/CCL5/IL1B/CCR5/LILRB2/CD180/CXCL1/CXCL10/PDCD1LG2/CXCL11/IL6/PPBP
	BP	GO:0071219	cellular response to molecule of bacterial origin	CD14/CD68/CCL2/ICAM1/HAMP/LTF/SERPINE1/FCGR2B/TLR2/CCL5/IL1B/CCR5/LILRB2/CD180/CXCL1/CXCL10/PDCD1LG2/CXCL11/IL6/PPBP
	BP	GO:0071222	cellular response to lipopolysaccharide	CD14/CD68/CCL2/ICAM1/HAMP/LTF/SERPINE1/TLR2/CCL5/IL1B/CCR5/LILRB2/CD180/CXCL1/CXCL10/PDCD1LG2/CXCL11/IL6/PPBP
	BP	GO:0071621	granulocyte chemotaxis	S100A8/S100A9/CXCL1/SAA1/CCL20
	BP	GO:0071621	granulocyte chemotaxis	CD74/S100A9/CCL2/ITGB2/S100A8/C5AR1/SAA1/CCL5/THBS1/CXCL1/CXCL10/CCL20/DPP4/CXCL11/CCL8/S100A12/PPBP/CCL18
	BP	GO:0071621	granulocyte chemotaxis	S100A8/S100A9/C5AR1/CXCL1/CCL2/ITGB2/LGALS3/CCL20/THBS1/CCL5/CXCL3/CCL18/SAA1/S100A12/DPP4/CCL26/CXCL5/CCL14/CXCL13/CXCL6
