# Supplementary material for: Imaging phenotypes from MRI for the prediction of glioma immune subtypes from RNA sequencing: A multicenter study
Source: Mol Oncol. 2023 Feb 12;17(4):629–46. doi: 10.1002/1878-0261.13380 (PMC10061289; doi:10.1002/1878-0261.13380)
Supplement: Supplementary file 4 — Table S3. Description of radiomic features. [file MOL2-17-629-s001.xlsx]

## Sheet: Description of 10 features
Table S3a Description of 10 radiomic features constituted the radiomic signature
Feature	Name	Modality	Filter	Texture Feature	Description
RF1	T1w wavelet LHH GLCM Cluster Shade	T1w	wavelet-LHH	Gray-level co-ocurrence matrix	Cluster Shade is a measure of the skewness and uniformity of the GLCM. A higher cluster shade implies greater asymmetry about the mean.
RF2	T1w wavelet LLL GLSZM Small Area Emphasis	T1w	wavelet-LLL	Gray-level size zone matrix	SAE is a measure of the distribution of small size zones, with a greater value indicative of more smaller size zones and more fine textures.
RF3	T1c wavelet LHH GLCM Cluster Shade	T1c	wavelet-LHH	Gray-level co-ocurrence matrix	Cluster Shade is a measure of the skewness and uniformity of the GLCM. A higher cluster shade implies greater asymmetry about the mean.
RF4	T1c wavelet HHH GLSZM Size Zone Non-uniformity Normalized	T1c	wavelet-HHH	Gray-level size zone matrix	SZNN measures the variability of size zone volumes throughout the image, with a lower value indicating more homogeneity among zone size volumes in the image. This is the normalized version of the SZN formula.
RF5	T1c original GLCM Cluster Shade	T1c	None	Gray-level co-ocurrence matrix	Cluster Shade is a measure of the skewness and uniformity of the GLCM. A higher cluster shade implies greater asymmetry about the mean.
RF6	T1w wavelet HLH GLSZM Small Area Emphasis	T1w	wavelet-HLH	Gray-level size zone matrix	SAE is a measure of the distribution of small size zones, with a greater value indicative of more smaller size zones and more fine textures.
RF7	T1w wavelet LHL First-order Mean	T1w	wavelet-LHL	First-order feature	The average gray level intensity within the ROI.
RF8	T1w wavelet LHH First-order Mean	T1w	wavelet-LHH	First-order feature	The average gray level intensity within the ROI.
RF9	T1c wavelet LHL GLDM Dependence Entropy	T1c	wavelet-LHL	Gray-level dependence matrix	DE measures the entropy of dependence
RF10	Flair wavelet LLH GLSZM Size Zone Non-uniformity Normalized	Flair	wavelet-LLH	Gray-level size zone matrix	SZNN measures the variability of size zone volumes throughout the image, with a lower value indicating more homogeneity among zone size volumes in the image. This is the normalized version of the SZN formula.

## Sheet: Radiomic features extracted
Table S3b A summary of the radiomics features extracted
Feature Classes		Feature Names
Shape Features		Compactness 1, Compactness 2, Spherical Disproportion, Mesh Volume, Sphericity, Surface Area, Surface Volume Ratio, Voxel Volume
Intensity Features		Maximum, Median, Minimum, Mean, Energy, Entropy, Variance, Kurtosis, Root Mean Square, Skewness, Standard deviation, Mean Absolute Deviation, Uniformity
Texture Features	GLCM	Contrast, Correlation, Autocorrelation, Cluster Tendency, Sum Average, Sum Entropy, Sum Squares, Difference Average, Difference Variance, Difference Entropy, Cluster Prominence, Cluster Shade, Maximum Probability, Inverse Difference Moment, Informational Measure of Correlation 1/2, Inverse Difference Moment Normalized, Inverse Difference Normalized, Inverse Difference, Inverse Variance, Maximal C…
	GLDM	Dependence Entropy, Dependence Non-Uniformity, Dependence Non-Uniformity Normalized, Dependence Variance, Gray-Level Non-Uniformity, Gray-Level Variance, High Gray-Level Emphasis, Large Dependence Emphasis, Large Dependence High Gray-Level Emphasis, Large Dependence Low Gray-Level Emphasis, Low Gray-Level Emphasis, Small Dependence Emphasis, Small Dependence High Gray-Level Emphasis, Small Depend…
	GLRLM	Gray-Level Non-uniformity, Gray-Level Non-uniformity Normalized, Gray-Level Variance, High Gray-Level Run Emphasis, Long Run Emphasis, Long Run High Gray-Level Emphasis, Long Run Low Gray-Level Emphasis, Low Gray-Level Run Emphasis, Run Entropy, Run Length Non-Uniformity, Run Length Non-Uniformity Normalized, Run Percentage, Run Variance, Short Run Emphasis, Short Run High Gray-Level Emphasis, Sh…
	GLSZM	Gray-Level Non-Uniformity, Gray-Level Non-Uniformity Normalized, Gray-Level Non-Uniformity Normalized, High Gray-Level Zone Emphasis, Large Area Emphasis, Large Area High Gray-Level Emphasis, Large Area Low Gray-Level Emphasis, Low Gray-Level Zone Emphasis, Size Zone Non-Uniformity, Size Zone Non-Uniformity Normalized, Small Area Emphasis, Small Area High Gray-Level Emphasis, Small Area Low Gray-…
	NGTDM	Coarseness, Contrast, Busyness, Complexity, Strength
Note: 24 shape features describing the 3D geometric characteristics of the VOI were extracted. 156 intensity features describing the first-order distribution of the intensities were extracted. 852 texture features were computed to describe the patterns, or the high-order intensity distributions with five methods, including gray-level co-occurrence matrix (GLCM), gray-level run length matrix (GLRL…
